# Supplementary material for: Increased Prevalence of Alpha-1-Antitrypsin Deficiency in Patients with Biliary Tract Cancer and Its Associated Clinicopathological Features
Source: Cells. 2023 Jun 19;12(12):1663. doi: 10.3390/cells12121663 (PMC10297722; doi:10.3390/cells12121663)
Supplement: Supplementary file 1 [file cells-12-01663-s001.zip]

Archive with 1 entries (1 files):
- cells-2199100-supplementary.xlsx
