# Supplementary material for: Increased Prevalence of Alpha-1-Antitrypsin Deficiency in Patients with Biliary Tract Cancer and Its Associated Clinicopathological Features
Source: Cells. 2023 Jun 19;12(12):1663. doi: 10.3390/cells12121663 (PMC10297722; doi:10.3390/cells12121663)
Supplement: Supplementary file 1 [file cells-12-01663-s001.zip › cells-2199100-supplementary.xlsx]

## Sheet: Sheet1
protein ID	median expression in A1AT high iCCA	median expression in A1AT low iCCA	P value	q value			phosphoprotein ID	median expression in A1AT high iCCA	median expression in A1AT low iCCA	P value	q value
C9	0.535006	-0.680217	<0,000001	<0,000001			SPARCL1	0.663032	-0.643792	<0,0001	<0,0001
CTGF	0.473163	-0.636905	<0,000001	<0,000001			AHSG	0.575475	-0.098778	<0,0001	0.0002
SERPINF1	0.589251	-0.515561	<0,000001	<0,000001			APOA2	0.505856	-0.675487	<0,0001	0.0002
C6	0.601338	-0.486284	<0,000001	<0,000001			FETUB	0.415973	-0.380577	<0,0001	0.0002
AZGP1	0.567994	-0.410824	<0,000001	<0,000001			IGFBP3	-0.0534714	-0.836859	<0,0001	0.0002
KNG1	0.575143	-0.373683	<0,000001	<0,000001			THBS2	0.335718	-0.398792	<0,0001	0.0004
LOX	0.342289	-0.590212	<0,000001	<0,000001			CSDC2	0.207731	-0.922029	<0,0001	0.0005
SERPINA6	0.459487	-0.463454	<0,000001	<0,000001			CST3	0.269206	-0.186075	<0,0001	0.0005
CPB2	0.365547	-0.556222	<0,000001	<0,000001			FSTL1	0.112347	-0.78579	<0,0001	0.0005
SERPIND1	0.488644	-0.376088	<0,000001	<0,000001			HACE1	0.0923336	-0.477625	<0,0001	0.0005
C5	0.327595	-0.534128	<0,000001	<0,000001			MYH9	0.304192	-0.104982	<0,0001	0.0005
PLTP	0.252238	-0.607765	<0,000001	<0,000001			PDLIM4	0.331961	-0.165718	<0,0001	0.0005
C8B	0.537653	-0.316999	<0,000001	<0,000001			PTK7	0.637538	-0.213614	<0,0001	0.0005
C8G	0.366752	-0.463006	<0,000001	<0,000001			SERPINC1	0.311247	-0.356403	<0,0001	0.0005
APOA1	0.455361	-0.369528	<0,000001	<0,000001			VCL	0.311318	-0.0575447	<0,0001	0.0006
SERPINA1	0.481496	-0.33542	<0,000001	<0,000001			PCSK9	0.182145	-0.348723	<0,0001	0.0012
ORM2	0.431207	-0.373242	<0,000001	<0,000001			ECM2	0.329842	-0.512543	<0,0001	0.0013
SERPINA7	0.38361	-0.415517	<0,000001	<0,000001			ITIH2	0.432976	-0.243666	<0,0001	0.0013
OAF	0.276889	-0.520098	<0,000001	<0,000001			PDGFRB	0.304027	-0.185945	<0,0001	0.0013
LRG1	0.382381	-0.398965	<0,000001	<0,000001			VCAN	0.0872123	-0.606756	<0,0001	0.0013
IPMK	0.414703	-0.31434	<0,000001	<0,000001			APOE	0.474683	-0.22317	<0,0001	0.0014
C2	0.446914	-0.279468	<0,000001	<0,000001			SERPINF2	0.58418	-0.474402	<0,0001	0.0014
HPX	0.424157	-0.297697	<0,000001	<0,000001			THRAP3	-0.0521403	0.142157	<0,0001	0.0014
APOA2	0.362683	-0.356585	<0,000001	<0,000001			XYLT1	0.798473	-0.133367	<0,0001	0.0014
SERPINA4	0.411073	-0.285281	<0,000001	<0,000001			CFI	0.297849	-0.282288	<0,0001	0.0015
CFB	0.42453	-0.242658	<0,000001	<0,000001			FLNA	0.252924	-0.17105	<0,0001	0.0015
TTR	0.326174	-0.330837	<0,000001	<0,000001			GASK1B	0.156381	-0.314581	<0,0001	0.0018
A1BG	0.421107	-0.224147	<0,000001	<0,000001			PALLD	0.14694	-0.198494	<0,0001	0.0018
SERPINA10	0.289746	-0.336773	<0,000001	<0,000001			SPIN1	0.2178	-0.236951	<0,0001	0.0019
ITIH4	0.332939	-0.217767	<0,000001	<0,000001			TRIO	0.243732	-0.079956	<0,0001	0.0019
C3	0.415363	-0.0889634	<0,000001	<0,000001			TPM4	0.235656	-0.164643	<0,0001	0.0022
SERPING1	0.308661	-0.102982	<0,000001	<0,000001			ANTXR1	0.225821	-0.252003	<0,0001	0.0023
PCOLCE	0.505355	-0.467777	<0,000001	1e-06			APOL1	0.249831	-0.295553	<0,0001	0.0023
IGHG2	0.450592	-0.453594	<0,000001	1e-06			DPYSL4	0.273924	-0.074253	<0,0001	0.0023
SAA4	0.391206	-0.395189	<0,000001	1e-06			MXRA7	0.309232	-0.241412	<0,0001	0.0023
FAM198B	0.240629	-0.503266	<0,000001	1e-06			QSOX1	-0.134936	-1.13912	<0,0001	0.0023
IGFBP3	0.445813	-0.778331	<0,000001	2e-06			SERPINA10	0.224237	-0.824485	<0,0001	0.0023
GC	0.591281	-0.286675	<0,000001	2e-06			SH3PXD2A	0.322618	-0.0832589	<0,0001	0.0023
EDIL3	0.420342	-0.343265	<0,000001	2e-06			KNG1	0.580075	-0.303282	<0,0001	0.0029
CP	0.313606	-0.367126	<0,000001	2e-06			COL6A3	0.31325	-0.461588	<0,0001	0.0031
ATRN	0.31903	-0.165883	<0,000001	2e-06			TLN1	0.291289	-0.0447196	<0,0001	0.0031
THBS3	0.343878	-0.452985	<0,000001	3e-06			MAP1A	0.146527	-0.079756	<0,0001	0.0038
PGLYRP2	0.364124	-0.382676	<0,000001	3e-06			NUAK1	0.263612	-0.153987	<0,0001	0.0038
HRG	0.226495	-0.263971	<0,000001	3e-06			ACTN1	0.394458	-0.010944	<0,0001	0.0039
COL5A2	0.491047	-0.416637	<0,000001	4e-06			FNBP1	-0.191691	0.10409	<0,0001	0.0043
A2M	0.188274	-0.385499	<0,000001	4e-06			FADD	0.0839448	-0.128981	<0,0001	0.0045
TRIM3	0.137081	-0.183477	<0,000001	4e-06			LRRC47	-0.170309	0.0772913	<0,0001	0.0046
VTN	0.41391	-0.716486	<0,000001	5e-06			MXRA5	0.102272	-0.665548	<0,0001	0.0046
CLU	0.191456	-0.799511	<0,000001	5e-06			ATP10A	0.315552	-0.149914	<0,0001	0.0051
IGKC	0.347511	-0.484607	<0,000001	5e-06			HEPH	0.310059	-0.366036	<0,0001	0.0051
CFI	0.477947	-0.328169	<0,000001	5e-06			UBD	-1.86085	-0.967256	<0,0001	0.0051
SERPINF2	0.302361	-0.33172	<0,000001	5e-06			ABCC2	-1.44956	-0.439047	<0,0001	0.0052
MMP19	0.18974	-0.351947	<0,000001	5e-06			GALNTL5	-0.391747	-0.0598931	<0,0001	0.0052
C8A	0.456372	-0.368576	<0,000001	6e-06			IGFBP5	0.166643	-0.487545	<0,0001	0.0052
PXYLP1	0.429962	-0.320257	<0,000001	6e-06			TGFB1I1	0.302216	-0.0966921	<0,0001	0.0052
APOA4	0.379236	-0.408769	<0,000001	7e-06			TPM1	0.19537	-0.510493	<0,0001	0.0053
C1RL	0.218489	-0.320653	<0,000001	7e-06			LMCD1	0.36524	-0.188713	<0,0001	0.0054
COL5A1	0.401486	-0.575853	<0,000001	8e-06			GJA1	-0.00531119	-0.43042	<0,0001	0.0055
ITIH2	0.240746	-0.677298	<0,000001	8e-06			PLEC	0.131815	-0.0742257	<0,0001	0.0055
C7	0.505374	-0.306198	<0,000001	8e-06			SCARF2	0.307512	-0.176954	<0,0001	0.0055
MAMDC2	0.358615	-0.398942	<0,000001	8e-06			KDM5B	0.27241	-0.0693557	<0,0001	0.0057
APCS	0.241612	-0.598946	<0,000001	9e-06			MAML2	0.302701	-0.0859072	<0,0001	0.0057
SORL1	0.274123	-0.139573	<0,000001	9e-06			PDLIM7	0.281259	-0.21609	<0,0001	0.0064
CPN1	0.357984	-0.324946	<0,000001	1e-05			FILIP1L	0.199886	-0.116137	<0,0001	0.0068
APOM	0.393636	-0.211515	<0,000001	1e-05			SERBP1	-0.0937502	0.106414	<0,0001	0.0072
ZMPSTE24	-0.209606	0.205362	<0,000001	1e-05			TMX1	-0.171993	0.172331	<0,0001	0.0076
ANGPTL2	0.18927	-0.794155	<0,000001	1.1e-05			PDLIM3	0.176803	-0.185523	<0,0001	0.0077
ORM1	0.430654	-0.448054	<0,000001	1.1e-05			PHKB	-0.119288	0.187783	<0,0001	0.0079
C1S	0.351234	-0.165632	<0,000001	1.2e-05			AIFM1	-0.391643	-0.0235979	0.0001	0.0081
MXRA5	0.313774	-0.533867	<0,000001	1.3e-05			CHPF2	0.222976	-0.238668	0.0001	0.0081
ECM2	0.26552	-0.687134	<0,000001	1.4e-05			P2RY8	-0.481211	0.0965033	0.0001	0.0081
SRPX	0.315581	-0.552638	<0,000001	1.4e-05			SNX12	0.326695	0.0346531	0.0001	0.0081
NA	0.326705	-0.399402	<0,000001	1.5e-05			USP33	-0.205224	0.183434	0.0001	0.0081
SERPINC1	0.439517	-0.136069	<0,000001	1.5e-05			LTBP1	0.220383	-0.385656	0.0001	0.0084
IGFALS	0.262983	-0.263328	<0,000001	1.5e-05			SNIP1	-0.13593	0.0981741	0.0001	0.0084
AHSG	0.604832	-0.211055	<0,000001	1.6e-05			PPP1R14A	0.282822	-0.134643	0.0001	0.0092
AKR1A1	-0.138278	0.276514	<0,000001	1.7e-05			C1S	0.17089	-0.434616	0.0001	0.0096
IGLV9-49	0.268586	-0.486963	<0,000001	1.8e-05			DACT3	0.320383	-0.114991	0.0001	0.0096
HTRA3	0.249185	-0.439786	<0,000001	1.8e-05			LMOD1	0.419747	-0.291008	0.0001	0.0098
IGFBP6	0.232759	-0.452871	<0,000001	2.1e-05			DNMT3A	-0.323535	0.0331829	0.0001	0.0099
C1QTNF5	0.260289	-0.559308	<0,000001	2.4e-05			TNS1	0.20858	-0.153125	0.0001	0.0099
IGLL5	0.20102	-0.402373	<0,000001	2.4e-05			ITGB1	0.0728552	-0.382686	0.0002	0.0115
PROS1	0.354768	-0.257629	<0,000001	2.6e-05			ABL1	0.132063	-0.0443036	0.0002	0.0118
F2	0.453992	-0.265165	<0,000001	2.8e-05			ARHGAP23	0.261684	-0.00433822	0.0002	0.0119
CPN2	0.353234	-0.224594	<0,000001	2.8e-05			FYB1	-0.19919	0.14719	0.0002	0.0119
AEBP1	0.351175	-0.743699	<0,000001	2.9e-05			PSMA3	-0.133219	0.0438244	0.0002	0.0129
HTRA1	0.211149	-0.629888	<0,000001	3.1e-05			HSPG2	0.453079	-0.0496146	0.0002	0.0131
AFM	0.513152	-0.32669	<0,000001	3.1e-05			JUNB	0.133086	-0.10701	0.0002	0.0135
SERPINA3	0.263442	-0.499617	<0,000001	3.1e-05			HNRNPC	-0.154704	0.0210508	0.0002	0.0138
TGFBI	0.187763	-0.732145	<0,000001	3.2e-05			DLG4	0.430647	-0.0421678	0.0002	0.0139
ANTXR1	0.524755	-0.421838	<0,000001	3.3e-05			RBM8A	-0.071187	0.102853	0.0002	0.0139
AMBP	0.581249	-0.244123	<0,000001	3.5e-05			TPMT	-0.175367	0.168223	0.0002	0.0139
MXRA8	0.350687	-0.252532	<0,000001	3.5e-05			ACTN4	0.341541	-0.0109347	0.0002	0.0141
FN1	0.343179	-0.451401	<0,000001	4e-05			YBX1	-0.10541	0.125332	0.0002	0.0148
FLT1	0.270245	-0.183004	<0,000001	4e-05			NEMF	-0.0096719	0.253067	0.0003	0.015
LUM	0.453576	-0.709655	<0,000001	4.3e-05			OSBPL5	0.142244	-0.0826826	0.0003	0.0158
TIMP3	0.481957	-0.62749	<0,000001	4.5e-05			PLS3	0.257663	0.00720534	0.0003	0.0158
NA	0.354505	-0.476696	<0,000001	5.2e-05			PTPRCAP	-0.85385	-0.222823	0.0003	0.0159
KLKB1	0.419207	-0.39535	<0,000001	5.2e-05			MTMR4	-0.320589	0.0662313	0.0003	0.0162
INHBA	0.361303	-0.450356	<0,000001	5.2e-05			SLC31A1	0.697022	-0.246519	0.0003	0.0167
FETUB	0.2399	-0.382912	<0,000001	5.2e-05			CCT3	-0.0880315	0.190282	0.0003	0.0169
UBE2L3	-0.0838559	0.123777	<0,000001	5.4e-05			DCHS1	0.241223	-0.175586	0.0003	0.0169
APOC1	0.252576	-0.353466	<0,000001	5.8e-05			DPYSL3	0.180411	-0.0530823	0.0003	0.0169
PAMR1	0.219636	-0.560536	<0,000001	6e-05			GCFC2	-0.315199	-0.0346429	0.0003	0.0169
SHBG	0.163808	-0.295845	<0,000001	6e-05			NOSIP	-0.226294	0.224554	0.0003	0.0169
THBS1	0.202204	-0.866008	<0,000001	6.8e-05			RRP12	-0.123347	0.153222	0.0003	0.0169
IGHV1-18	0.271198	-0.602287	1e-06	7.6e-05			SAMD4B	0.185107	0.0258748	0.0003	0.0169
NA	0.220763	-0.313057	1e-06	7.6e-05			DDR2	0.183443	-0.303854	0.0003	0.0172
EIF2B2	-0.126105	0.129678	1e-06	7.6e-05			SAMD14	0.183833	-0.143275	0.0004	0.0181
PRSS23	0.270505	-0.567192	1e-06	7.8e-05			RAPGEF3	0.359847	0.000243694	0.0004	0.0184
SERBP1	-0.111993	0.0799978	1e-06	7.8e-05			CFHR2	0.314503	-0.304209	0.0004	0.0188
AGT	0.22376	-0.475595	1e-06	8.4e-05			HNRNPD	-0.0785475	0.0831347	0.0004	0.0198
CFD	0.374044	-0.250401	1e-06	8.6e-05			TTYH3	0.246742	-0.133478	0.0004	0.0198
LFNG	0.16293	-0.432775	1e-06	8.6e-05			GLYCTK	-1.50398	-0.337248	0.0004	0.0206
PAM	0.244506	-0.318501	1e-06	8.6e-05			HOPX	0.273313	-0.290489	0.0005	0.0218
PSMB2	-0.193444	0.061865	1e-06	8.9e-05			LMNB2	0.155664	-0.0128022	0.0005	0.0218
IGLV4-69	0.572925	-0.463106	1e-06	9.1e-05			SYNC	0.178636	-0.148297	0.0005	0.0223
LBP	0.351464	-0.360861	1e-06	9.2e-05			TPM3	0.104518	-0.201048	0.0005	0.0223
ISLR	0.293973	-0.447059	1e-06	9.5e-05			UNKL	0.254568	0.0328379	0.0005	0.0223
OMD	0.207017	-0.34433	1e-06	9.7e-05			NRDC	-0.126991	0.0469111	0.0005	0.0231
ITGA11	0.135862	-0.445775	1e-06	9.8e-05			EEF1D	-0.048222	0.110714	0.0005	0.0234
NA	0.235811	-0.372555	2e-06	0.000106			TEAD3	0.208651	0.00228416	0.0005	0.0234
CCDC80	0.43296	-0.561333	2e-06	0.000119			JCAD	0.196446	-0.260014	0.0005	0.0237
MMP2	0.418433	-0.436491	2e-06	0.000124			PRKD1	0.194832	-0.104371	0.0005	0.0237
PCDHB8	0.0329928	-0.448977	2e-06	0.000125			NFATC4	0.341057	0.0610011	0.0005	0.024
FGG	0.105281	-0.651664	2e-06	0.000127			ZGPAT	-0.269901	0.0701682	0.0005	0.024
NA	0.238019	-0.445301	2e-06	0.000137			ABI2	0.0883703	-0.215232	0.0006	0.0254
IGHV5-51	0.235235	-0.447072	2e-06	0.000137			CCDC130	-0.0973654	0.0871324	0.0006	0.0259
IGHV3-72	0.564819	-0.208384	2e-06	0.000139			SNX21	0.372091	-0.1571	0.0006	0.026
COL8A1	0.396705	-0.353864	2e-06	0.000147			RGCC	0.197383	-0.289705	0.0006	0.0263
MST1	0.439568	-0.0433367	3e-06	0.000159			BNC2	0.189152	-0.119006	0.0006	0.0265
IGHG1	0.494142	-0.366478	3e-06	0.000161			CDC42BPA	0.124785	-0.0732024	0.0006	0.0265
FSTL1	0.396353	-0.386463	3e-06	0.000161			ST5	0.165865	-0.113156	0.0006	0.0265
APOD	0.347231	-0.355508	3e-06	0.000161			USP24	-0.0920855	0.0970301	0.0006	0.0265
COL16A1	0.225911	-0.404976	3e-06	0.000161			UPF2	-0.305296	0.0680895	0.0006	0.0269
SMOC2	0.148558	-0.730793	3e-06	0.00017			STBD1	-1.17869	-0.632261	0.0007	0.0275
CHST14	0.134483	-0.205779	3e-06	0.000172			ZBED6	0.0975978	-0.125423	0.0007	0.0281
C1orf21	0.173914	-0.241628	3e-06	0.000173			ITIH1	0.395786	-0.35591	0.0007	0.0283
NA	0.494356	-0.257584	4e-06	0.000199			DCBLD1	0.274812	-0.140662	0.0007	0.0284
QSOX1	0.10604	-0.546055	4e-06	0.000199			SELENOP	0.237721	-0.246121	0.0007	0.0287
SPP2	0.215456	-0.415801	4e-06	0.000199			SNAP29	-0.518891	-0.00502709	0.0007	0.0287
SERPINA5	0.145078	-0.417906	4e-06	0.000201			LAMB1	0.0290112	-0.79199	0.0007	0.0288
AGTPBP1	0.270188	-0.237215	4e-06	0.000201			PDGFB	-0.0602566	-0.426189	0.0008	0.0294
MMP14	0.335189	-0.120684	4e-06	0.000201			CUSTOS	-0.161783	0.111939	0.0008	0.0301
THRAP3	-0.0856388	0.124376	4e-06	0.000201			AFF2	0.805674	-0.0642388	0.0008	0.0311
THBS2	0.367839	-0.757324	4e-06	0.000215			CAMK2D	-0.108612	0.140101	0.0008	0.0311
CLSTN1	0.306239	-0.325252	4e-06	0.000215			CNDP2	-0.0255238	0.284148	0.0008	0.0311
CD109	0.235012	-0.367115	4e-06	0.000215			OLFML2A	0.131231	-0.799355	0.0008	0.0311
CTHRC1	0.75483	-0.490094	4e-06	0.000218			SLC43A2	-0.0216015	0.207687	0.0008	0.0311
NTM	0.36757	-0.376766	4e-06	0.000218			AK2	-0.161011	0.244456	0.0008	0.0313
C1R	0.514261	-0.1317	4e-06	0.000218			GREM1	0.210126	-0.251077	0.0008	0.0313
PDLIM4	0.274878	-0.252912	4e-06	0.000218			BET1	-0.195411	0.350024	0.0009	0.0319
MFGE8	0.583922	-0.421837	5e-06	0.000235			NEXN	0.263529	-0.178134	0.0009	0.0319
ADIPOQ	0.439227	-0.355655	5e-06	0.000235			NAPG	-0.154512	0.16015	0.0009	0.0335
CNDP1	0.306289	-0.360132	5e-06	0.000237			SMC5	-0.032314	0.16743	0.0009	0.0335
LOXL2	0.178906	-0.70781	5e-06	0.000239			APOL3	-0.174732	0.311503	0.0009	0.0336
C4A	0.354566	-0.296117	5e-06	0.000239			DCAF8	-0.205565	0.119736	0.0009	0.0336
COL12A1	0.140728	-0.91291	5e-06	0.000246			SMARCAD1	-0.276262	0.114042	0.0009	0.0336
APOE	0.197369	-0.413001	5e-06	0.000246			FGFR1	0.191802	-0.13326	0.001	0.034
IGHD	0.0368485	-0.837266	5e-06	0.000252			FRMD6	0.167382	-0.331242	0.001	0.034
PODN	0.346558	-0.383781	5e-06	0.000252			NOP56	-0.21167	0.0893216	0.001	0.034
BTF3L4	-0.192866	0.185076	5e-06	0.000252			NOTCH3	0.242216	-0.202604	0.001	0.0341
F13B	0.294065	-0.199914	5e-06	0.000257			AKAP8	-0.238266	-0.0412889	0.001	0.0343
STK38L	0.167031	0.0109388	5e-06	0.000259			KDM4B	0.0636536	-0.273823	0.001	0.0343
SFRP2	-0.0218316	-1.54424	5e-06	0.00026			MBP	-0.186326	0.100304	0.001	0.0349
CPXM1	0.313574	-0.189049	6e-06	0.000267			MRVI1	0.259134	-0.042082	0.001	0.0349
CDH19	-0.0370405	-0.948841	6e-06	0.000273			ARHGAP32	0.179735	-0.305381	0.0011	0.0355
IGKV2-24	0.209857	-0.521771	6e-06	0.000273			CSRP1	0.20235	-0.0608461	0.0011	0.0355
SULF1	0.468128	-0.20256	6e-06	0.000273			EIF3A	-0.0840822	0.0860529	0.0011	0.0355
HPR	0.492916	-0.274264	6e-06	0.000274			LATS2	0.236069	0.0474321	0.0011	0.0355
PDLIM7	0.48988	-0.107846	6e-06	0.000281			MPRIP	0.185959	-0.0114594	0.0011	0.0355
BGN	0.45789	-0.53757	6e-06	0.00029			NUDC	-0.329532	0.0118376	0.0011	0.0355
TRIO	0.134736	-0.0849306	6e-06	0.00029			ZYX	0.131241	-0.109466	0.0011	0.0355
F12	0.309344	-0.274425	7e-06	0.000311			DNAJB2	0.246007	0.0103489	0.0011	0.0359
ILK	0.248177	-0.0434624	7e-06	0.000311			FGB	0.313428	-0.456949	0.0011	0.0359
IGFBP4	0.458481	-0.123014	7e-06	0.000318			LRP4	0.108483	-0.339194	0.0011	0.0359
SEPP1	0.229109	-0.185554	7e-06	0.00032			HECW1	0.333273	-0.45391	0.0012	0.0363
DCN	0.35086	-0.622509	8e-06	0.000357			RIN2	0.298744	-0.0949647	0.0012	0.0363
F11	0.376906	-0.160844	8e-06	0.000357			TRPS1	0.200771	-0.109019	0.0012	0.0363
ANKH	0.284624	-0.132386	8e-06	0.000365			ITGA5	0.154122	-0.308444	0.0012	0.0371
SRPX2	0.52119	-0.595132	8e-06	0.000368			PRKG1	0.332218	-0.0614255	0.0012	0.0371
COL10A1	0.353944	-0.65352	9e-06	0.000377			EVL	-0.187103	0.118215	0.0013	0.0384
FER1L6	0.179723	-0.602429	9e-06	0.000377			HIVEP2	0.162772	-0.0949512	0.0013	0.0384
METRNL	0.106944	-0.471943	9e-06	0.000377			NAV1	0.169031	-0.123131	0.0013	0.0384
FAP	0.268298	-0.25716	9e-06	0.00039			ARHGAP25	-0.150962	0.107128	0.0013	0.0389
CD276	0.29884	-0.0806681	1e-05	0.000402			CD248	0.271266	-0.0313226	0.0013	0.0389
WIBG	-0.189448	0.108169	1e-05	0.000402			SPP2	0.230705	-0.367319	0.0013	0.0389
SPON2	0.141937	-0.703107	1e-05	0.000411			CDC42EP3	0.342386	-0.102693	0.0013	0.0398
CD5L	0.227844	-0.29565	1e-05	0.000411			WTIP	0.155531	-0.0291932	0.0014	0.0402
NOTCH3	0.286706	-0.105681	1e-05	0.000411			CALD1	0.138595	-0.127702	0.0014	0.0405
COL11A1	0.469438	-0.525721	1e-05	0.000422			MYH11	0.285149	-0.300402	0.0014	0.0408
AKNA	-0.0288368	-0.458733	1e-05	0.000422			RAB6A	0.220093	0.0394452	0.0014	0.0408
VASN	0.157626	-0.254235	1e-05	0.000422			SLC44A2	0.546365	0.131296	0.0014	0.0408
COMP	0.136623	-1.47537	1.2e-05	0.00047			TXLNA	-0.235395	0.0402553	0.0014	0.0408
MAPK3	0.226532	-0.0044513	1.2e-05	0.00047			HDGFL2	-0.120973	0.0886481	0.0015	0.0415
IGHA2	0.0421252	-0.689915	1.2e-05	0.000484			MCRIP2	-0.0801947	0.0719227	0.0015	0.0415
PTK7	0.283841	-0.269265	1.2e-05	0.000484			HOOK1	-0.181175	0.158069	0.0015	0.0418
SEMA3C	0.191265	-0.412522	1.3e-05	0.000518			TOE1	-0.141466	0.159432	0.0015	0.0434
EFEMP2	0.493531	-0.0520754	1.3e-05	0.000518			ADAM22	0.22944	-0.391558	0.0016	0.0437
FGA	0.31521	-0.614893	1.4e-05	0.000534			ERRFI1	0.0141913	-0.292766	0.0016	0.0443
C4BPB	0.144646	-0.471185	1.4e-05	0.000534			FAT1	0.183807	-0.115674	0.0016	0.0443
IGHA1	0.206833	-0.577663	1.6e-05	0.000618			FGGY	-0.326054	0.401736	0.0016	0.0443
GPC4	0.346987	-0.223548	1.6e-05	0.000618			LATS1	0.204825	-0.0111023	0.0016	0.0443
MYL9	0.358621	-0.260231	1.7e-05	0.000657			PGK1	0.294058	-0.0696217	0.0016	0.0443
RAB22A	0.203265	0.0191505	1.7e-05	0.000661			ZIK1	-0.0636453	0.231306	0.0016	0.0443
RPS29	0.0136811	0.222828	1.8e-05	0.000673			ZNF395	0.237188	-0.343413	0.0016	0.0448
FGB	0.111555	-0.79769	1.8e-05	0.000674			GNAS	0.30673	0.0256232	0.0017	0.0461
EIF3A	-0.0227525	0.127143	1.8e-05	0.000674			KPNA5	-0.178241	0.141359	0.0017	0.0461
CNDP2	-0.279063	0.196238	1.8e-05	0.000674			PHF1	0.187813	-0.0535243	0.0018	0.0471
MMP11	0.296166	-0.666901	1.9e-05	0.000688			SNTB2	0.213342	0.0774973	0.0018	0.0471
ITIH3	0.251018	-0.260594	1.9e-05	0.000688			SAV1	0.254518	-0.102171	0.0018	0.0478
EXT2	0.155673	-0.122172	1.9e-05	0.000688			SEC16B	-0.557046	-0.242577	0.0018	0.0478
RPL27A	-0.0207607	0.139081	1.9e-05	0.000688			CXCR6	-0.588011	0.0292282	0.0018	0.048
ECM1	0.492132	-0.231535	1.9e-05	0.000705			CGNL1	-0.36085	-0.0156602	0.0019	0.0487
C12orf4	0.163598	-0.198964	1.9e-05	0.000705			LPP	0.199766	0.029821	0.0019	0.0487
SH3PXD2A	0.183833	-0.104911	1.9e-05	0.000705			DDR1	-0.38567	-1.09327	0.0019	0.0495
TF	0.829657	-0.14189	2e-05	0.000725			RNF213	-0.139313	0.0731434	0.002	0.0507
EEF1B2	-0.206924	0.130682	2e-05	0.000725			RUNX1	0.174325	-0.00512266	0.002	0.0511
ERCC4	-0.0670631	0.180797	2e-05	0.000734			JPH2	0.320195	-0.295636	0.0021	0.0524
CPXM2	0.232904	-0.687815	2.1e-05	0.000747			MSRB1	-0.531387	-0.0253782	0.0021	0.0524
TIMP2	0.5919	-0.117936	2.1e-05	0.000751			UFD1	-0.0389916	0.1402	0.0021	0.0524
PSMA5	-0.0886952	0.134215	2.2e-05	0.000769			VAMP2	0.193503	-0.109899	0.0021	0.0524
FMOD	0.446393	-0.497147	2.2e-05	0.000785			CRMP1	0.28094	-0.124974	0.0021	0.0525
FBLN1	0.500705	-0.212524	2.2e-05	0.000785			ARHGEF25	0.166085	-0.106696	0.0021	0.0526
TNFSF13	0.215438	-0.299279	2.2e-05	0.000785			COL16A1	0.0194061	-0.369369	0.0021	0.0526
DAK	-0.515029	-0.0391089	2.2e-05	0.000785			LMNA	0.102527	-0.0801532	0.0021	0.0526
IGLL1	0.173319	-0.434967	2.3e-05	0.000797			MYC	-0.322909	0.0702323	0.0021	0.0526
APOF	-0.0834668	-0.65646	2.3e-05	0.000799			NPM1	-0.240007	-0.0339651	0.0021	0.0526
ITGA5	0.217046	-0.284259	2.3e-05	0.000801			ATXN1	0.240669	0.0823954	0.0022	0.0532
YBX1	-0.21922	0.0721811	2.3e-05	0.000801			FGA	0.156974	-0.170004	0.0022	0.0532
CLEC11A	0.385258	-0.752565	2.4e-05	0.000825			EDNRA	0.377645	-0.258262	0.0022	0.0535
ACADM	-0.436713	0.099329	2.4e-05	0.000825			HMOX2	-0.200795	0.234804	0.0022	0.054
EFR3A	0.203809	-0.0290987	2.5e-05	0.000849			TRANK1	-0.10916	0.280254	0.0023	0.0541
PSMA2	-0.00380934	0.181698	2.5e-05	0.000849			SLC4A1	-0.115527	-0.453766	0.0023	0.0542
CERCAM	0.233646	-0.059901	2.6e-05	0.000861			DAPK3	0.230604	0.0163888	0.0023	0.0545
IGFBP5	0.429785	-0.445451	2.7e-05	0.000901			BSDC1	-0.304777	0.0826988	0.0023	0.0547
FNDC1	0.240823	-0.506872	2.7e-05	0.000901			KARS	-0.0216568	0.267496	0.0023	0.0547
NACA	-0.077889	0.141902	2.7e-05	0.000901			CUTC	-0.636624	-0.28327	0.0023	0.0549
CPZ	0.396955	-0.486008	2.9e-05	0.000959			ZCCHC17	-0.304916	0.123724	0.0023	0.0549
TOR3A	0.488043	-0.0974778	2.9e-05	0.000959			MRC2	0.220766	-0.0745781	0.0024	0.0558
CST3	0.276246	-0.155119	2.9e-05	0.000959			NHS	0.313969	-0.0315029	0.0024	0.0558
IGHV3-35	0.114776	-0.521964	3e-05	0.000969			PDLIM5	0.174618	-0.0216718	0.0024	0.0558
PLG	0.526709	-0.412121	3e-05	0.000972			PDZRN3	0.190069	-0.0245931	0.0024	0.0558
IGHV2-26	0.168115	-0.635392	3e-05	0.000972			PEX10	-0.170689	0.120452	0.0024	0.0558
SSC5D	0.251011	-0.485249	3e-05	0.000972			PGAM5	-0.193066	0.0638158	0.0025	0.0566
GPLD1	0.216609	-0.284774	3e-05	0.000972			RANBP3	-0.147152	0.0280034	0.0025	0.0566
CDH11	0.2628	-0.0897219	3e-05	0.000972			TAX1BP3	0.278688	0.0367723	0.0025	0.0566
TPM4	0.362873	-0.0243949	3.3e-05	0.001038			NUMBL	0.249686	-0.0833488	0.0026	0.0577
ST5	0.187273	-0.160712	3.3e-05	0.001038			WDR37	0.000302961	0.194132	0.0026	0.0577
CSRP2	0.240093	-0.366364	3.4e-05	0.001065			EIF2AK2	0.100925	-0.116799	0.0026	0.0579
LPP	0.302954	0.0193507	3.4e-05	0.001065			ZDHHC8	0.211601	-0.22405	0.0026	0.0579
AKAP8	-0.158005	0.0663627	3.4e-05	0.001065			ZMYM2	0.185622	-0.042079	0.0026	0.0579
PSMC4	-0.0374508	0.109911	3.5e-05	0.001101			TCF12	0.138883	-0.0984368	0.0026	0.0583
NPTN	0.342927	-0.00342032	3.7e-05	0.001138			UNC5B	0.100301	-0.0625301	0.0027	0.0589
IGFBP2	0.116191	-0.460816	3.7e-05	0.001142			CXorf38	-0.0731458	0.202395	0.0027	0.0594
CLEC3B	0.364752	-0.72005	3.8e-05	0.001162			POTEF	0.193279	0.00744778	0.0027	0.0594
NA	0.234846	-0.341199	3.8e-05	0.001162			SP110	-0.202227	0.0764326	0.0028	0.0605
RCN3	0.234357	-0.0738466	3.8e-05	0.001162			BMT2	0.131647	-0.021279	0.0028	0.0608
SCP2	-0.486622	0.0112985	3.9e-05	0.001201			F2	0.240959	-0.0363694	0.0028	0.0611
FGF1	0.37583	-0.240918	4e-05	0.001213			PTPN11	-0.0344516	-0.336883	0.0028	0.0611
GPR56	0.040008	-0.407093	4.1e-05	0.001237			TES	0.19436	-0.113475	0.0028	0.0611
BTD	0.187027	-0.198976	4.2e-05	0.001278			DENND2A	0.261802	-0.114155	0.0029	0.0623
STX2	0.174865	-0.0717544	4.3e-05	0.001282			NDRG1	0.0189275	-0.599525	0.0029	0.0623
C4B	0.487079	-0.20431	4.3e-05	0.001295			AFF1	-0.0509639	0.125055	0.003	0.0627
PSMA1	-0.00341726	0.18328	4.4e-05	0.001306			EPN2	0.188813	-0.0826012	0.003	0.0627
NDUFB11	-0.195431	0.0175679	4.4e-05	0.001306			NMNAT1	-0.249427	-0.0738371	0.003	0.0627
CCL20	-0.0824548	-1.1363	4.6e-05	0.001339			PITPNM2	-0.121717	0.0942877	0.003	0.0627
CDC42BPA	0.255096	-0.135213	4.6e-05	0.001339			SLCO1B3	-1.79184	-0.476943	0.003	0.0627
MICAL2	0.255549	-0.0380135	4.6e-05	0.001339			CEP170B	0.0885603	-0.059286	0.0031	0.0634
ANG	0.61211	-0.181767	4.7e-05	0.001373			MTX3	0.147979	-0.0487469	0.0031	0.0634
HSPG2	0.296627	-0.0552804	4.7e-05	0.001373			SMAP2	-0.0756419	0.076093	0.0031	0.0634
CDC42BPB	0.205782	-0.00928209	4.7e-05	0.001373			THUMPD1	-0.20352	0.0124648	0.0031	0.0634
F10	0.326803	-0.346126	4.9e-05	0.001409			PPP1R16B	-0.219684	0.133324	0.0031	0.0635
EIF5A2	0.173477	-0.362606	4.9e-05	0.001409			AFAP1	0.271142	-0.0656768	0.0032	0.0644
NAGA	0.553357	0.106408	4.9e-05	0.001409			SRSF11	0.00140069	0.105687	0.0032	0.0644
SERPINE2	-0.238848	-1.06616	5.3e-05	0.001504			MAPRE3	0.281658	-0.0849656	0.0032	0.0657
NA	0.444851	-0.240924	5.3e-05	0.001504			TCF4	0.161163	-0.16649	0.0032	0.0657
CFHR2	0.499371	-0.0926642	5.5e-05	0.001548			CCP110	0.0982298	-0.0452108	0.0033	0.0665
EEF1D	-0.170003	0.119085	5.5e-05	0.001548			CHGA	-0.0214597	-0.625956	0.0033	0.0665
F7	0.0396472	-0.351912	5.6e-05	0.001576			FLNC	0.0879428	-0.258692	0.0033	0.0665
SNTB2	0.221016	-0.0218415	5.7e-05	0.001576			GLI2	0.2397	-0.0620476	0.0033	0.0665
EIF3L	-0.0398552	0.10928	5.7e-05	0.001576			PCDH7	0.240733	-0.383232	0.0034	0.0665
CPT2	-0.2071	0.177484	5.7e-05	0.001576			PTPDC1	0.378563	0.0208646	0.0034	0.0665
RBKS	-0.448563	0.120092	5.7e-05	0.001576			SLAIN1	-0.495757	-0.112434	0.0034	0.0665
NA	0.431139	-0.284588	6.1e-05	0.001682			USP8	-0.00891049	0.143297	0.0035	0.0689
ANP32A	-0.0892698	0.162204	6.1e-05	0.001682			OSBPL11	-0.0877699	0.0177921	0.0036	0.0702
TMEM181	0.246975	-0.133294	6.3e-05	0.001735			SRF	0.180697	0.0379576	0.0036	0.0702
RPL12	0.0460294	0.158264	6.3e-05	0.001735			MLIP	-0.924613	-0.139342	0.0036	0.0704
VCAN	0.446665	-0.415707	6.8e-05	0.001853			APTX	-0.106905	0.0857284	0.0037	0.071
MGAT5	0.255321	-0.129508	6.8e-05	0.001854			CTR9	-0.385612	0.0800252	0.0037	0.071
CRTAC1	0.273652	-0.244402	7e-05	0.00189			DDX47	-0.323437	0.0501235	0.0037	0.071
TPM2	0.309858	-0.244404	7.3e-05	0.001962			CAVIN1	0.08841	-0.158058	0.0038	0.0721
EIF1	0.0434206	0.185734	7.3e-05	0.001962			RPS2	0.0287406	-0.119084	0.0038	0.0721
UBD	-1.12226	-0.0820455	7.3e-05	0.00197			USP4	-0.0992505	0.120724	0.0038	0.0721
DPT	0.379702	-0.300523	7.5e-05	0.002012			SRXN1	-0.461286	0.0716526	0.0038	0.0723
RPLP0	-0.0547197	0.1473	7.5e-05	0.002012			CEBPZ	-0.19608	0.0702622	0.0038	0.0725
XYLT1	0.179409	-0.104633	7.7e-05	0.002037			CFDP1	0.218153	-0.14074	0.0038	0.0725
SCARF2	0.264184	-0.334012	7.8e-05	0.002056			ANXA5	0.243134	0.0603493	0.0039	0.0729
RBBP4	-0.115577	0.0698749	7.8e-05	0.002056			FKBP5	-0.430138	-0.145295	0.004	0.0743
PPIE	-0.161979	0.0534656	7.8e-05	0.002056			MICALL2	0.146186	-0.0718311	0.004	0.0743
HPGDS	0.302957	-0.232915	7.9e-05	0.002079			TTC39B	0.456941	-0.140992	0.004	0.0747
PLXDC2	0.279447	-0.203037	8.1e-05	0.002109			HSPA4L	-0.352935	0.190561	0.004	0.0748
ITGAV	0.258862	-0.212226	8.1e-05	0.002109			GAL	-0.314438	-0.871569	0.0041	0.0758
APOH	0.818756	-0.147667	8.4e-05	0.00217			STRADA	0.154013	-0.00997618	0.0041	0.0758
COL1A2	0.457229	-0.308909	8.4e-05	0.00217			PLN	0.0964207	-0.310778	0.0042	0.0764
IGLV2-18	0.371555	-0.464498	8.7e-05	0.002233			SKAP2	-0.126892	0.259576	0.0042	0.0764
VPS25	0.0983479	-0.0412632	8.7e-05	0.002233			SYNPO2	0.247108	-0.197294	0.0042	0.0764
CYP2U1	0.15904	-0.154609	8.9e-05	0.002276			ARID5B	0.155586	-0.0823371	0.0042	0.0766
GPX3	0.323003	-0.264485	9e-05	0.002297			ZDHHC14	0.194654	-0.146893	0.0042	0.0766
PTGDS	0.0470727	-0.648593	9.2e-05	0.002344			PPFIBP2	-0.0754235	0.218913	0.0043	0.0775
BMP1	0.24229	-0.447464	9.3e-05	0.002349			ACSL4	-0.161915	-0.683645	0.0043	0.0777
U2AF1	-0.103645	0.0666893	9.3e-05	0.002349			BICD2	0.180371	0.0384919	0.0044	0.0785
PSMB3	-0.035977	0.195513	9.3e-05	0.002349			HEG1	0.217769	-0.0870054	0.0044	0.0785
NA	0.431134	-0.570659	9.4e-05	0.002356			SLC7A6OS	-0.000549367	0.15145	0.0044	0.0785
LEPREL2	0.256008	-0.152922	9.6e-05	0.00241			ARRB1	-0.402571	-0.104187	0.0045	0.0795
DLG5	0.218369	-0.131638	9.6e-05	0.00241			ATE1	-0.265737	0.0261093	0.0045	0.0795
IGLV4-60	0.495712	-0.623025	0.0001	0.002474			GLI3	0.17176	-0.201447	0.0045	0.0795
CETP	0.0835981	-0.244835	0.0001	0.002474			SYNPO	0.193488	0.00740843	0.0045	0.0795
PEAK1	0.164245	-0.0968382	0.0001	0.002474			CCPG1	-0.565085	-0.205853	0.0046	0.0812
MOV10	-0.272021	0.148398	0.0001	0.002474			CCDC80	0.212182	-0.156198	0.0047	0.0815
CFH	0.589663	-0.213675	0.000103	0.002534			CDC23	0.160967	0.0494089	0.0047	0.0815
PLXNA1	0.128715	-0.0834121	0.000103	0.002534			CSF1	0.35907	-0.25315	0.0047	0.0815
COL6A2	0.418118	-0.164519	0.000107	0.002607			PRELP	-0.142451	-0.556197	0.0047	0.0815
SERPINH1	0.28954	-0.0824253	0.000107	0.002607			SLC25A11	-0.16205	0.178003	0.0047	0.0815
WNT5A	0.271052	-0.655065	0.000111	0.002688			TERF2IP	-0.0626619	0.139248	0.0047	0.0815
COL5A3	0.261266	-0.220384	0.000119	0.002872			VRK2	-0.0690655	0.231597	0.0047	0.0815
BBS7	0.0893173	-0.417989	0.00012	0.002905			ELFN1	-0.597591	-0.142614	0.0049	0.0832
TMEM65	0.0883559	-0.225769	0.000123	0.002945			XIRP1	0.00195282	-0.41134	0.0049	0.0832
PSME2	-0.0868386	0.258496	0.000123	0.002945			ARHGEF7	0.206049	0.0826326	0.005	0.0838
CRLF1	0.201776	-0.716812	0.000126	0.003002			BYSL	-0.188612	0.262116	0.0049	0.0838
RPL13	-0.0813047	0.0755673	0.000127	0.003029			EFS	0.274892	0.00733993	0.0049	0.0838
PRELP	0.292401	-0.571165	0.000131	0.003106			SPECC1	0.116703	-0.0591532	0.005	0.0838
PALLD	0.291872	-0.185873	0.000131	0.003106			TAGAP	-0.149482	0.0888196	0.005	0.0838
HSPA4	-0.0529653	0.0926867	0.000131	0.003106			AR	-0.913325	-0.301435	0.0051	0.0846
SLC39A10	0.150071	-0.144806	0.000133	0.003123			BIN2	-0.136047	0.163796	0.0051	0.0846
SLC34A3	0.247556	-0.430742	0.000134	0.003152			GPSM1	0.138523	-0.130917	0.0051	0.0846
PSMB4	0.00284997	0.178699	0.000136	0.003176			SHTN1	-0.116881	0.0452611	0.0051	0.0846
FAF1	-0.116932	0.0875385	0.000136	0.003176			STXBP5	0.287434	0.0816505	0.0051	0.0846
FCRL3	0.248055	-0.376083	0.000138	0.003218			ATP5PF	-0.104294	0.237377	0.0052	0.0852
MXRA7	0.120302	-0.207742	0.000151	0.003474			TTYH1	0.0984558	-0.927637	0.0052	0.0859
GSN	0.25106	-0.033025	0.000151	0.003474			PEAK1	0.169797	-0.0214154	0.0052	0.086
EIF2B5	-0.126459	0.0887189	0.000151	0.003474			FOXC2	0.100573	-0.148536	0.0054	0.0871
STARD7	-0.110659	0.0705362	0.000156	0.003572			MYL6	0.398496	-0.0484077	0.0053	0.0871
TTC4	-0.150831	0.0666204	0.000156	0.003572			PLEKHG1	0.201239	-0.0218032	0.0054	0.0871
PTPN14	0.150517	-0.0553494	0.000159	0.003626			ZC3H6	0.193462	-0.0581437	0.0054	0.0871
HP	0.314244	-0.355132	0.000161	0.003673			WDR3	-0.374336	0.128819	0.0054	0.0875
TANC2	0.200087	-0.0573947	0.000164	0.003738			AKT3	0.199495	-0.0822291	0.0054	0.0877
PSMD11	0.011432	0.104589	0.000167	0.003776			CROCC	0.14423	-0.0743189	0.0055	0.0882
MMP28	0.117771	-0.366414	0.000168	0.003791			SSB	-0.18222	0.0273093	0.0055	0.0882
IGHV1-58	-0.0490668	-0.504126	0.000169	0.003791			MYLK	0.130097	-0.0374389	0.0056	0.0899
ABHD15	-0.184976	0.300516	0.000169	0.003791			PTS	0.246414	-0.0346606	0.0056	0.0899
TAGLN	0.379614	-0.470136	0.000172	0.003818			DAPK2	-0.289191	0.101062	0.0057	0.09
PLOD2	0.178931	-0.452295	0.000172	0.003818			ANO1	-0.014077	-0.271915	0.0058	0.0908
GALC	0.191823	-0.377547	0.000172	0.003818			FZD6	0.0655693	-0.129574	0.0058	0.0908
SVEP1	0.234663	-0.197326	0.000172	0.003818			TIMM8A	-0.195953	0.0699307	0.0058	0.0908
RPL4	-0.0183459	0.120145	0.000172	0.003818			ZBTB47	0.0743592	-0.14132	0.0058	0.0908
FLNA	0.359335	-0.174537	0.000178	0.003903			PSMG1	-0.443909	0.0331214	0.0058	0.0909
KIAA1462	0.23358	-0.285062	0.000178	0.003903			NFIA	-0.179222	0.0264212	0.0059	0.0923
RRAS	0.201165	-0.0613274	0.000178	0.003903			THOC3	-0.134726	0.382135	0.0059	0.0923
TXLNA	-0.148272	0.0916275	0.000178	0.003903			MAPK3	0.167122	-0.0326184	0.006	0.0927
PDGFC	-0.0573141	-0.871074	0.000184	0.004002			CAV1	0.108903	-0.115303	0.0061	0.0932
RABGAP1L	0.144117	0.0204873	0.000184	0.004002			GAP43	-0.846796	-1.28218	0.006	0.0932
FGGY	-0.261498	0.166882	0.000184	0.004002			TTYH2	-0.0283686	-0.351728	0.006	0.0932
LMCD1	0.295789	-0.0874962	0.00019	0.004126			WDR47	0.154846	-0.0466107	0.0061	0.0932
CSRP1	0.377831	-0.251568	0.000197	0.004218			LGALS1	0.312069	-0.0600949	0.0061	0.0935
FZD1	0.272672	-0.0596625	0.000197	0.004218			PSMD11	-0.113328	0.274867	0.0062	0.0943
TRAPPC3	0.0674739	0.180925	0.000197	0.004218			ADAM9	0.164526	-0.0758982	0.0062	0.0947
RPS5	-0.0282055	0.108304	0.000197	0.004218			AKAP6	0.210604	-0.138903	0.0063	0.0947
FAM129B	0.243125	-0.109473	0.000203	0.004325			AMOTL1	0.024905	-0.130356	0.0064	0.0947
MYL6	0.26442	0.013983	0.000203	0.004325			CALCRL	-0.234578	0.0450334	0.0064	0.0947
HSPB11	-0.185581	0.0915787	0.000203	0.004325			DEK	-0.304062	-0.120922	0.0064	0.0947
INHBC	0.53936	-0.329682	0.00021	0.004442			GRB14	-0.840001	-0.0666911	0.0063	0.0947
SERPINE1	-0.177633	-0.741517	0.00021	0.004442			KIRREL1	0.192813	-0.167614	0.0064	0.0947
RPL19	-0.00301263	0.147212	0.00021	0.004442			PRKD3	0.0767103	-0.0221694	0.0064	0.0947
CFHR5	0.482353	-0.345989	0.000217	0.004534			TMEM47	0.152841	-0.0703293	0.0063	0.0947
IGHG4	0.0933562	-0.515504	0.000217	0.004534			TRMT5	-0.236858	0.233335	0.0063	0.0947
STXBP1	0.223279	-0.0933139	0.000217	0.004534			CMTM3	-0.0258008	-0.313919	0.0065	0.0963
KHDRBS1	-0.0524315	0.107954	0.000217	0.004534			CNOT3	0.12665	-0.0204347	0.0065	0.0963
ASPN	0.371134	-0.690374	0.000224	0.00461			PTPN21	0.136284	-0.0671801	0.0065	0.0963
COL6A1	0.305665	-0.31709	0.000224	0.00461			HNF1A	-0.251003	-0.0931741	0.0066	0.0969
PROZ	0.242504	-0.305402	0.000225	0.00461			TRIM36	0.0387705	-0.285294	0.0066	0.0969
HEPH	0.146123	-0.373127	0.000224	0.00461			TRMT13	-0.297055	0.118123	0.0066	0.0972
IL1RAP	0.28205	-0.206106	0.000224	0.00461			APBB1IP	-0.0775385	0.138423	0.0067	0.0973
RAB23	0.087502	-0.226109	0.000224	0.00461			PCDH1	0.131441	-0.0599536	0.0067	0.0973
DBT	-0.223926	0.117638	0.000224	0.00461			ROR2	0.0871857	-0.113127	0.0067	0.0981
MRC2	0.372857	-0.0603219	0.000232	0.004741			TMEM230	-0.141774	0.0733435	0.0068	0.0983
PLOD1	0.148948	-0.219626	0.00024	0.004873			AHCYL1	-0.224655	-0.002835	0.0068	0.0984
RPS7	-0.035621	0.130719	0.00024	0.004873			DNTTIP1	0.349182	0.103002	0.0068	0.0984
HIC1	0.175615	-0.197519	0.000242	0.00491			PPFIBP1	0.109181	-0.0937613	0.0068	0.0984
UGGT2	0.16393	-0.146034	0.000248	0.005009			SH3D21	-0.296854	0.321316	0.0069	0.0984
ABL2	0.172887	-0.752038	0.000253	0.00511			CYP2A6	-1.55626	-0.800335	0.007	0.0997
RPL35	-0.0161028	0.133684	0.000256	0.005135			EPB41	-0.219886	-0.0317867	0.007	0.0997
DNAJA1	-0.153175	0.0946853	0.000256	0.005135			SGIP1	0.334096	-0.0961054	0.007	0.0997
RPL6	-0.0488009	0.10175	0.000264	0.005265			UBE2F	-0.452108	0.0674406	0.0071	0.1002
SRSF2	-0.0748111	0.0814241	0.000264	0.005265			CYP8B1	-1.554	-0.813857	0.0071	0.1006
HOOK1	-0.181323	0.079143	0.000264	0.005265			ENKD1	0.341326	-0.166614	0.0071	0.1006
ENPP2	-0.126441	-0.52683	0.000265	0.005274			PALMD	-0.607943	-0.352654	0.0072	0.1006
HNF4A	0.089671	-0.306036	0.000268	0.005324			TMEM45A	-0.388003	-0.676169	0.0072	0.1006
ADARB1	0.314279	-0.051059	0.000271	0.005363			YAP1	0.117098	0.0521844	0.0072	0.1006
RBM8A	-0.141515	0.0276125	0.000273	0.00537			ATP6V1G1	-0.0469616	0.180204	0.0073	0.1017
PSMA7	0.050981	0.221728	0.000273	0.00537			G3BP1	-0.0574276	0.0660719	0.0073	0.1017
SBF2	0.124015	-0.0164251	0.000282	0.005532			IQGAP1	0.256709	0.00553611	0.0073	0.1017
HABP2	0.329254	-0.354188	0.000291	0.005616			ITGAV	0.224696	-0.112538	0.0073	0.1017
CD55	0.405647	-0.270281	0.000291	0.005616			PLXDC2	0.198623	-0.097282	0.0073	0.1017
PLP2	0.307289	-0.141023	0.000291	0.005616			CD86	-0.37124	0.340008	0.0074	0.1018
MAP1A	0.114291	-0.0773668	0.000291	0.005616			FHL3	0.456984	0.116572	0.0074	0.1023
DDX19B	-0.0507565	0.157832	0.000291	0.005616			SEPTIN5	0.157179	-0.311539	0.0075	0.1027
METAP2	-0.161048	0.0793397	0.000291	0.005616			CADPS	-0.411786	-1.04882	0.0075	0.1033
AP1S1	-0.150279	0.108989	0.000291	0.005616			ACAP3	0.278559	-0.0805791	0.0076	0.1043
ABI2	0.120047	-0.122475	0.000296	0.005691			TMUB1	-0.271459	0.0218473	0.0076	0.1043
TRIM25	0.0386421	0.21135	0.000301	0.005771			TAGLN	0.0863957	-0.233313	0.0077	0.1049
SFRP1	0.309269	-0.495551	0.00031	0.005859			CBARP	0.120711	-0.123398	0.0081	0.1055
ITGB3	0.055844	-0.321463	0.00031	0.005859			CEP250	0.229716	0.0635269	0.0081	0.1055
ANTXR2	0.161418	-0.0986905	0.00031	0.005859			CIZ1	-0.00880036	-0.0953575	0.0081	0.1055
RPL14	0.0231063	0.150825	0.00031	0.005859			COL1A1	0.102443	-0.13653	0.0079	0.1055
RPL15	-0.0131117	0.128399	0.00031	0.005859			CSNK1G2	0.136405	-0.130654	0.008	0.1055
ADPRHL2	-0.0935197	0.193782	0.00031	0.005859			DGKD	0.222687	-0.11118	0.0078	0.1055
TRAPPC6A	-0.179335	0.132716	0.00031	0.005859			DIABLO	-0.241634	-0.0248439	0.0079	0.1055
OLFML3	0.329949	-0.624066	0.00032	0.005993			DNAJC17	-0.259894	0.106044	0.008	0.1055
LTBP1	0.324138	-0.344922	0.00032	0.005993			EOMES	-0.49092	0.0208138	0.0081	0.1055
MYADM	0.407567	0.0772646	0.00032	0.005993			GGA3	-0.0298066	0.133662	0.0079	0.1055
FER	0.179215	-0.124427	0.000318	0.005993			JAZF1	-0.0754896	0.138321	0.0078	0.1055
ROR2	0.379785	-0.149476	0.000328	0.006115			LEO1	-0.22188	0.0217632	0.0081	0.1055
TIMP1	0.26129	-0.156079	0.000331	0.006115			NAA15	0.00790499	0.147277	0.0078	0.1055
ADAP1	0.275907	0.0299906	0.000331	0.006115			PFKM	0.301227	0.0304768	0.0081	0.1055
MAP4K4	0.171137	-0.0564419	0.000331	0.006115			PROB1	0.205828	-0.0162319	0.0081	0.1055
RPL10A	0.0201844	0.160599	0.000331	0.006115			RAB34	0.290141	-0.0563854	0.0079	0.1055
PPM1L	0.161729	-0.109928	0.000335	0.006175			TCEA3	-0.694012	-0.208853	0.0081	0.1055
NRP2	0.235153	-0.173955	0.000342	0.006268			UNC13B	-0.0689345	0.178893	0.0079	0.1055
EWSR1	-0.137846	0.0722039	0.000342	0.006268			VTN	0.110052	-0.333872	0.0081	0.1055
IGHV6-1	0.22829	-0.650655	0.000344	0.006291			ELMO2	0.245726	0.0114904	0.0081	0.1057
EXT1	0.0204416	-0.278459	0.000353	0.006382			RYDEN	-0.016036	0.209954	0.0082	0.1057
PUF60	-0.0339945	0.0798715	0.000353	0.006382			ZNF703	0.174065	-0.0732272	0.0082	0.1057
EIF3G	-0.00899544	0.12141	0.000353	0.006382			HARS2	0.265031	0.102833	0.0083	0.1065
EIF2S2	-0.11687	0.0722653	0.000353	0.006382			SORBS1	0.161178	-0.0687786	0.0085	0.1083
CRYZ	-0.353563	0.107493	0.000353	0.006382			TIAM2	0.0986459	-0.25655	0.0085	0.1083
COL21A1	0.207035	-0.446024	0.000354	0.006394			UTP18	-0.234092	-0.013118	0.0085	0.1083
GPC1	0.120247	-0.278831	0.000364	0.006527			EIF4E2	-0.29762	-0.0126623	0.0086	0.1097
FAT1	0.0855799	-0.165097	0.000364	0.006527			GPR153	0.238832	-0.0786763	0.0087	0.1104
FNBP1	-0.208008	0.0863181	0.000364	0.006527			CELSR1	0.237552	-0.0509572	0.0089	0.1124
TGFB3	0.370554	-0.34495	0.00037	0.006615			PDLIM2	0.194793	0.0295493	0.0089	0.1124
MASP2	0.283226	-0.277686	0.000371	0.006615			KIF7	0.182688	-0.136377	0.009	0.1142
ADAMTS12	0.192308	-0.267447	0.000371	0.006615			AKAP12	0.0711529	-0.201676	0.0093	0.1154
C1QB	0.200686	-0.141557	0.000376	0.006661			APOB	0.397006	-0.171583	0.0092	0.1154
PARVA	0.216998	-0.112403	0.000376	0.006661			CLN6	-0.112042	0.0937206	0.0093	0.1154
RNASE4	0.377559	-0.13661	0.000383	0.006784			DLC1	0.199805	-0.0870326	0.0093	0.1154
ITIH1	0.227086	-0.280397	0.000388	0.006829			HIC1	0.198615	0.0305157	0.0093	0.1154
PRKCDBP	0.21811	-0.239548	0.000388	0.006829			KSR1	0.126166	-0.0590993	0.0093	0.1154
IGJ	0.326909	-0.313621	0.0004	0.006923			SMG1	-0.041436	0.151834	0.0093	0.1154
SPARC	0.412687	-0.186337	0.0004	0.006923			TMBIM1	0.107742	-0.164935	0.0092	0.1154
IGHM	0.178358	-0.376238	0.0004	0.006923			CEP78	0.106868	-0.14488	0.0093	0.1155
TGFB1I1	0.45187	-0.0678443	0.0004	0.006923			CPOX	-0.11746	0.263008	0.0093	0.1157
RSU1	0.25525	-0.0237871	0.0004	0.006923			PRKAA2	-0.40421	-0.0800634	0.0095	0.117
PTPRA	0.161884	0.00848017	0.0004	0.006923			SUSD5	0.114868	-0.4008	0.0095	0.117
DNAJA2	0.0199356	0.166348	0.0004	0.006923			EIF4B	-0.0933774	0.0625704	0.0097	0.1187
HNRNPF	-0.0345332	0.123287	0.0004	0.006923			LPIN2	-0.446996	-0.115832	0.0097	0.1187
FBLN7	0.102426	-0.531739	0.000413	0.007055			MYO1F	-0.188724	0.241766	0.0097	0.1187
ENO2	0.223256	-0.303692	0.000413	0.007055			TYROBP	0.21352	-0.134497	0.0097	0.1187
APOL1	0.0936005	-0.27458	0.000413	0.007055			EIF1AX	-0.739217	0.0643595	0.0097	0.1188
TGFB1	0.034914	-0.300639	0.000413	0.007055			DIP2C	0.23305	-0.107163	0.0099	0.1199
MYL1	0.180829	0.00144999	0.000413	0.007055			DOCK8	-0.0798569	0.173078	0.0099	0.1199
LACTB2	-0.101996	0.307615	0.000413	0.007055			ITGAL	-0.396944	0.0241691	0.0099	0.1199
GNA11	0.185748	-0.0570883	0.000426	0.007229			TRIM3	0.213828	0.0593087	0.0099	0.1199
EIF3C	0.0136774	0.10985	0.000426	0.007229			ZFHX3	0.164572	-0.0816842	0.0099	0.1199
RPL13A	-0.0126543	0.0938981	0.000426	0.007229			ELF2	0.117189	-0.00786981	0.0102	0.1219
GULP1	0.182698	-0.454662	0.000439	0.007395			ZEB1	0.141895	-0.021758	0.0102	0.1219
RARRES2	0.128897	-0.273387	0.000439	0.007395			ZNF521	0.159594	-0.0686793	0.0102	0.1219
WLS	0.233549	-0.130896	0.000439	0.007395			GTF2B	-0.133934	0.13664	0.0103	0.1238
HNRNPA1	-0.0721123	0.153677	0.000439	0.007395			HDAC7	0.202154	0.0502024	0.0104	0.1242
FBLN2	0.566377	-0.208926	0.000453	0.007548			NSUN2	-0.0795511	0.0610528	0.0106	0.1246
ITGA1	0.324039	-0.0737013	0.000453	0.007548			PRR14	0.172128	-0.0106175	0.0106	0.1246
RAB31	0.196926	-0.174784	0.000453	0.007548			RILP	-0.332265	0.0192022	0.0105	0.1246
MRVI1	0.27127	-0.0778687	0.000453	0.007548			SORBS3	0.0808146	-0.133159	0.0106	0.1246
THNSL1	-0.212354	0.0845375	0.000453	0.007548			STK4	-0.235628	0.0907804	0.0106	0.1246
UBTD2	0.2147	0.0361268	0.000462	0.007681			THOC6	0.191299	0.00556783	0.0105	0.1246
KRIT1	0.0987446	-0.0569189	0.000468	0.007743			TRPM7	-0.135206	0.0788629	0.0106	0.1246
MBP	-0.10257	0.181407	0.000467	0.007743			USP1	-0.221688	-0.0259698	0.0106	0.1246
IGKV1-5	0.102282	-0.299938	0.000469	0.007744			ZNF362	0.240513	-0.224097	0.0105	0.1246
B4GALT5	0.336585	-0.288437	0.000475	0.007818			AGTR1	-1.00845	-0.334023	0.0108	0.1262
POSTN	0.455028	-0.582113	0.000482	0.00785			CP	0.241524	-0.201421	0.0109	0.1262
C4BPA	0.460884	-0.237283	0.000482	0.00785			OCIAD1	-0.169003	0.0856833	0.0109	0.1262
BCAT1	0.23509	-0.34341	0.000482	0.00785			PRDM11	-0.0816034	0.39021	0.0109	0.1262
CSPG4	0.125797	-0.316756	0.000482	0.00785			RFC1	-0.337401	-0.0693053	0.0109	0.1262
AGO2	0.120959	-0.0274907	0.000482	0.00785			SMAD2	0.0753538	0.28138	0.0109	0.1266
RPL5	0.00933495	0.0978247	0.000482	0.00785			CPNE8	0.0217708	0.380151	0.011	0.1272
BHLHE40	0.379782	-0.245922	0.000498	0.007966			BAG4	0.0398557	-0.23963	0.0111	0.1278
COL3A1	0.303983	-0.197753	0.000498	0.007966			PTK2	0.158746	-0.0460971	0.0111	0.1278
GNAQ	0.19184	-0.0415961	0.000498	0.007966			USO1	-0.0828261	0.0933299	0.0111	0.1278
MTMR6	0.210501	-0.019247	0.000498	0.007966			FAF1	-0.00393645	0.207566	0.0114	0.1298
C1orf50	-0.0322895	0.126811	0.000498	0.007966			HCLS1	-0.188726	0.0995949	0.0114	0.1298
RPL36	-0.0701445	0.119006	0.000498	0.007966			SLC2A1	-0.0637533	-0.490959	0.0114	0.1298
SAFB	-0.0897506	0.134601	0.000498	0.007966			DPYS	-1.70863	-1.0331	0.0116	0.1315
ACBD5	-0.232992	0.153731	0.000498	0.007966			EFR3A	0.121358	-0.0364956	0.0116	0.1315
RBM25	-0.0612851	0.0736746	0.000513	0.008198			PGM1	-0.30947	-0.112578	0.0116	0.1317
CALD1	0.365169	-0.105216	0.000529	0.008387			SPP1	-0.268404	-0.742919	0.0116	0.1317
FAM26E	0.232079	-0.124053	0.000529	0.008387			NIBAN2	0.0938547	-0.0919379	0.0117	0.1326
ZRANB2	-0.183834	0.0349082	0.000529	0.008387			ARHGAP39	0.175657	-0.0326235	0.0119	0.1336
TAP1	-0.286682	-0.0073921	0.000529	0.008387			BTLA	-0.417809	-0.0546557	0.0119	0.1336
RPS13	-0.0541333	0.0379595	0.000546	0.008614			IQCE	-0.293229	0.0858615	0.0119	0.1336
MDH1	-0.0908521	0.200911	0.000546	0.008614			HEATR1	-0.0713547	0.192994	0.0122	0.1351
AGPS	-0.110174	0.115633	0.000563	0.008864			INTS6	-0.426445	0.0429891	0.0121	0.1351
PEA15	0.167511	-0.0401427	0.00058	0.009103			ITCH	0.20428	0.0318186	0.0122	0.1351
SRRM1	-0.0628063	0.097284	0.00058	0.009103			PRRC2C	-0.0558528	0.0268408	0.0122	0.1351
CDH13	0.229305	-0.255553	0.000598	0.009329			TANC2	0.0465157	-0.116886	0.0122	0.1351
NSUN5	-0.16625	0.00556871	0.000598	0.009329			UFL1	-0.00376414	0.218244	0.0122	0.1351
XPNPEP3	-0.1772	-0.00462267	0.000598	0.009329			ZBTB3	0.265656	0.0387983	0.0122	0.1351
SMIM12	-0.273164	-0.0135037	0.000604	0.009407			SEPTIN8	0.0783831	-0.0808807	0.0123	0.1354
MAN2A2	0.140344	-0.0875011	0.000626	0.009728			FBL	-0.324752	0.0454782	0.0125	0.1381
FCN3	0.181264	-0.249219	0.000632	0.009796			MBIP	-0.507131	-0.0431463	0.0125	0.1381
PVR	0.164882	-0.260964	0.000636	0.009798			MAP1B	-0.0670862	-0.275232	0.0127	0.1395
SEMA4B	0.0477458	-0.311067	0.000636	0.009798			PRKRA	0.218254	0.0934705	0.0127	0.1395
CLPX	-0.179355	0.0684218	0.000636	0.009798			DYRK2	0.18277	-0.0399334	0.0128	0.1401
APLP2	0.24206	-0.146547	0.000655	0.01006			CDH11	-0.00260414	-0.10411	0.0129	0.1406
TTYH3	0.0682757	-0.237177	0.000655	0.01006			PFKP	0.284617	-0.0975524	0.013	0.1418
COL1A1	0.392488	-0.297567	0.000675	0.010268			AEBP1	0.333174	-0.275412	0.0131	0.142
TPM1	0.340153	-0.0839097	0.000675	0.010268			DCLK2	0.252997	-0.0596108	0.0131	0.1421
CSNK1G3	0.157594	-0.0304164	0.000675	0.010268			FNIP2	-0.107577	0.117445	0.0131	0.1423
SLC25A17	-0.195689	0.0325543	0.000675	0.010268			ARGLU1	-0.0567842	0.0650547	0.0133	0.1433
ERP29	-0.169085	0.172273	0.000675	0.010268			CUEDC1	0.207422	-0.140974	0.0133	0.1433
AMFR	-0.0364757	0.0777317	0.000682	0.010358			SACS	0.0974912	-0.0362386	0.0133	0.1433
RPL31	-0.0202729	0.116057	0.000696	0.010522			AFF3	-0.209808	0.0925448	0.0136	0.1443
GOT2	-0.30058	0.034116	0.000696	0.010522			ASF1A	-0.180831	-0.0521127	0.0135	0.1443
MAP3K4	0.117686	-0.153959	0.000701	0.010562			BRD3	0.0412447	-0.09513	0.0135	0.1443
RAPGEF2	0.183378	0.0345293	0.000701	0.010562			C12orf29	-0.0667484	0.170213	0.0135	0.1443
RPS3A	-0.0411313	0.111788	0.000717	0.01074			IRS1	0.108597	-0.224134	0.0136	0.1443
UBE2L6	-0.0939869	0.194645	0.000717	0.01074			ITGB4	-0.198465	-0.395131	0.0136	0.1443
AK2	-0.192492	0.155939	0.000717	0.01074			PHKA2	-0.203673	0.0147674	0.0136	0.1443
VAMP4	0.0652958	-0.181405	0.000733	0.010951			SAMHD1	-0.166147	-0.00413098	0.0136	0.1443
SEC23B	-0.169782	0.17349	0.000739	0.011025			FHL2	0.386595	-0.246704	0.0137	0.1449
PTGS1	0.246454	-0.086804	0.000761	0.011296			EEF1B2	-0.112786	0.0590118	0.0139	0.1456
LAP3	-0.169448	0.186463	0.000761	0.011296			MKNK1	-0.16305	0.0976389	0.0138	0.1456
PRDX1	-0.123596	0.241743	0.000761	0.011296			NADK	-0.198641	0.123465	0.0139	0.1456
PRKG1	0.316319	-0.284288	0.000785	0.011551			PIEZO1	0.154514	-0.000301695	0.0139	0.1456
UCHL1	-0.14453	-0.553908	0.000785	0.011551			REXO1	0.0215862	0.18072	0.0139	0.1456
LMOD1	0.145602	-0.248895	0.000785	0.011551			YIF1A	-0.389975	0.0478916	0.0139	0.1456
ITM2B	0.0970283	-0.1297	0.000785	0.011551			SLC12A9	0.154705	0.0298536	0.014	0.146
PAIP2	-0.226121	0.022044	0.000797	0.011707			MTMR2	0.219529	-0.0648444	0.014	0.1463
NFATC2IP	-0.156487	0.0586685	0.000809	0.011865			TLE5	0.132167	-0.115181	0.0141	0.1465
NA	0.256534	-0.373579	0.000812	0.011896			ETFA	-0.119229	0.178733	0.0141	0.147
CD9	0.310635	-0.182884	0.000833	0.012079			CWC22	-0.0818328	0.0143547	0.0142	0.1473
NA	0.145635	-0.283492	0.00083	0.012079			INPP5E	0.182371	-0.0045286	0.0143	0.1473
EIF3H	0.0131869	0.0964742	0.000833	0.012079			PHF20L1	0.072941	-0.141559	0.0143	0.1473
GTF2B	-0.153217	0.0559702	0.000833	0.012079			RPL4	-0.313822	0.140312	0.0142	0.1473
NUDT5	-0.126988	0.134703	0.000833	0.012079			ZC3H18	-0.00321581	0.104921	0.0145	0.1496
CNN3	0.153357	-0.352066	0.000858	0.012351			AKAP17A	0.0584877	0.176663	0.0148	0.1517
PLEC	0.155199	-0.0687112	0.000858	0.012351			ESYT1	0.155183	-0.0206232	0.0148	0.1517
RPS2	0.0361753	0.197206	0.000858	0.012351			SIPA1L1	0.145264	0.0407507	0.0148	0.1517
PSME3	-0.152922	0.0839301	0.000858	0.012351			TSC1	-0.109011	0.0224058	0.0148	0.1517
HMCN1	0.105583	-0.352472	0.000883	0.012606			CARMIL2	-0.260783	-0.0353776	0.0152	0.1534
FAM20C	0.175001	-0.154576	0.000878	0.012606			DDX54	-0.253923	-0.0729515	0.0152	0.1534
SAP18	0.000697815	0.11528	0.000883	0.012606			ELK1	0.119341	-0.0943335	0.0151	0.1534
RPS18	-0.030421	0.114081	0.000883	0.012606			FOSL2	0.169561	-0.0235208	0.0152	0.1534
RPS6	-0.114425	0.0442393	0.000883	0.012606			RECQL5	-0.32191	0.00137915	0.0152	0.1534
BCHE	-0.0367523	-0.43996	0.000898	0.012799			RGL2	0.123423	0.00877172	0.0152	0.1534
TNS1	0.264183	-0.0809755	0.00091	0.012844			GTF3C3	-0.110924	0.0910449	0.0153	0.1543
MPZL1	0.12819	-0.156656	0.00091	0.012844			ICK	0.383629	0.0942974	0.0153	0.1543
VPS51	0.112924	0.057784	0.00091	0.012844			KIAA1191	0.10153	-0.159813	0.0155	0.1546
TMEM208	-0.226081	0.0236194	0.00091	0.012844			LILRB5	-0.462074	-0.0679319	0.0155	0.1546
TXNL1	-0.0982859	0.167762	0.00091	0.012844			MAPK7	0.199289	0.0502329	0.0155	0.1546
TIMM17A	-0.168585	0.0802425	0.000913	0.012873			PRG4	0.43587	0.000246732	0.0154	0.1546
ARL4C	0.0878617	-0.225426	0.000917	0.012902			SFPQ	-0.1591	0.0359287	0.0155	0.1546
PDGFRB	0.227349	-0.20406	0.000937	0.01311			WWC3	0.172731	-0.0178922	0.0155	0.1546
PSMD4	-0.0116468	0.101792	0.000937	0.01311			CLSPN	-0.577683	-0.153004	0.0156	0.1552
PSME1	0.0972709	0.37248	0.000937	0.01311			RHEB	0.386998	0.0117958	0.0156	0.1552
DPH1	-0.0492994	0.175222	0.000942	0.01316			GCLC	-0.241807	-0.00974065	0.0157	0.1556
LPL	0.118587	-0.233335	0.000955	0.013311			BAIAP2L1	0.0255432	-0.133462	0.0158	0.1562
PPIC	0.172958	-0.0546606	0.000965	0.013358			SYDE1	0.215981	-0.114179	0.0158	0.1562
GUK1	0.138688	-0.0567291	0.000965	0.013358			TFG	-0.04915	0.0941317	0.0158	0.1562
DDX5	-0.0329889	0.172287	0.000965	0.013358			SF3A1	-0.0580658	0.0442514	0.0159	0.1563
EVL	-0.183397	0.0977441	0.000965	0.013358			IFT46	0.105813	-0.216253	0.0161	0.1579
COL6A3	0.215864	-0.26559	0.000993	0.013635			ARFGAP2	-0.0679244	0.0883483	0.0162	0.158
GLT8D1	0.180178	-0.119213	0.000993	0.013635			C11orf54	-0.329963	0.073385	0.0162	0.158
FRY	0.143537	-0.0387152	0.000993	0.013635			CCDC124	-0.201879	0.106967	0.0162	0.158
POLR2D	-0.0483902	0.119428	0.000993	0.013635			NCL	-0.271976	-0.118202	0.0162	0.158
PABPC4	-0.150735	0.183733	0.000993	0.013635			TCEANC2	-0.440673	-0.121194	0.0163	0.1591
FJX1	0.328036	-0.263745	0.000995	0.013638			ALDH1A1	-0.225931	0.193072	0.0166	0.1592
CYTH3	0.134642	-0.0837069	0.001002	0.013706			CAD	-0.139224	0.00917406	0.0165	0.1592
TPBG	0.253517	-0.0459682	0.001023	0.013942			CAVIN3	0.0862582	-0.213572	0.0164	0.1592
XRCC6	-0.0292995	0.147784	0.001023	0.013942			DOCK2	-0.0763585	0.0949209	0.0165	0.1592
CYR61	0.213076	-0.351701	0.001036	0.014094			EPRS	-0.0211713	0.0549793	0.0165	0.1592
OGN	-0.236374	-0.864986	0.001053	0.01428			GPS1	-0.139507	0.0681236	0.0165	0.1592
CD248	0.171637	-0.0976339	0.001053	0.01428			RASGRF2	0.159056	-0.306352	0.0166	0.1592
RPLP1	0.00804975	0.376772	0.001063	0.014386			SLC15A3	-0.411874	-0.125052	0.0166	0.1592
LDLR	0.277973	-0.3095	0.001066	0.014402			TP53RK	-0.0949711	0.0505052	0.0165	0.1592
MAP3K8	0.208122	-0.0266624	0.001068	0.014407			ZNF414	0.0902082	-0.201911	0.0166	0.1592
KRAS	0.0875738	-0.0760686	0.001084	0.014551			CREB1	0.146653	0.00498964	0.0169	0.1596
RPL26	-0.0585338	0.0656519	0.001084	0.014551			DTD1	0.131886	-0.0763143	0.0169	0.1596
FUBP1	-0.106655	0.103982	0.001084	0.014551			FUS	-0.0733446	0.123681	0.0169	0.1596
FERMT2	0.351064	-0.0910078	0.001116	0.014928			GLUL	-0.329513	0.100359	0.0168	0.1596
CPSF7	-0.0499927	0.092237	0.001116	0.014928			HNRNPA1	-0.0884712	0.034229	0.0169	0.1596
RAP1B	0.150465	-0.0961749	0.001149	0.015288			L1CAM	-0.0695989	-0.344272	0.0169	0.1596
TTC7A	0.176549	-0.0434966	0.001149	0.015288			NCOR2	0.0860133	-0.0841555	0.0169	0.1596
ELAC2	-0.0958117	0.153715	0.001149	0.015288			SRRT	0.0564918	0.137644	0.0169	0.1596
CLDND1	0.119867	-0.0629288	0.00117	0.015544			EIF1	-0.26001	0.041617	0.0173	0.1614
DSTN	0.398295	0.0681961	0.001182	0.01563			FMO5	-0.838442	-0.263583	0.0172	0.1614
GOLIM4	0.0924205	-0.141027	0.001182	0.01563			MYCBP2	0.137087	0.0252692	0.0173	0.1614
TGFBRAP1	0.18985	0.0256815	0.001182	0.01563			PEA15	0.222819	0.106016	0.0173	0.1614
PYURF	-0.176702	0.0650537	0.001196	0.015787			PITPNB	-0.0911275	0.125619	0.0173	0.1614
PPBP	0.0199658	-0.429595	0.001204	0.015864			PRR5	0.0007705	0.175157	0.0173	0.1614
CFHR3	0.189793	-0.350132	0.001217	0.015926			RASA3	0.175969	0.0206265	0.0173	0.1614
VCL	0.281738	0.0196605	0.001217	0.015926			SLC66A2	-0.266939	-0.023214	0.0173	0.1614
PSMC3	0.0134244	0.137444	0.001217	0.015926			CEP112	0.302416	0.0786101	0.0175	0.1622
BSDC1	-0.15627	0.0935496	0.001217	0.015926			EFR3B	0.167854	-0.0888811	0.0175	0.1622
MAPK7	0.0979057	-0.0293004	0.001234	0.01612			PDXDC1	-0.164509	0.12884	0.0176	0.1633
FBLIM1	0.282813	-0.0840226	0.001252	0.016228			PIK3C2A	0.183737	-0.0034759	0.0176	0.1633
TTC7B	0.124866	-0.0399603	0.001252	0.016228			ACBD5	-0.25575	0.0366783	0.018	0.1638
UBXN1	-0.0642795	0.0860829	0.001252	0.016228			ITPR2	-0.154994	0.101318	0.0178	0.1638
LEO1	-0.15661	0.0616114	0.001252	0.016228			LGALS3BP	-0.459328	-0.077301	0.0178	0.1638
MESDC2	-0.128504	0.0966515	0.001252	0.016228			MYADM	0.126491	0.0381858	0.0179	0.1638
LEPREL4	0.304873	-0.0137993	0.001258	0.016274			PAXBP1	-0.232282	-0.0457163	0.018	0.1638
SERINC3	0.197568	-0.0781981	0.001261	0.016285			PBX2	-0.135841	0.0549054	0.018	0.1638
LOXL4	0.0327888	-0.454989	0.001281	0.016524			PCDH18	0.124534	-0.169333	0.0178	0.1638
MYH9	0.232272	-0.0022028	0.001289	0.016563			PHLPP1	-0.188313	0.0633811	0.018	0.1638
RBM4	-0.0638019	0.0930932	0.001289	0.016563			RASAL3	-0.0847657	0.117767	0.018	0.1638
IGHV1-24	0.0368108	-0.160079	0.001303	0.016722			TLN2	0.223498	0.0271515	0.018	0.1638
APOB	0.184692	-0.282093	0.001326	0.016933			TNIP1	0.154978	0.0309779	0.0179	0.1638
RGL2	0.114526	0.0165842	0.001326	0.016933			C1orf21	0.143291	-0.135663	0.0184	0.1652
COQ9	-0.210347	0.0537446	0.001326	0.016933			CCNL2	-0.0665682	0.0846947	0.0184	0.1652
LTBP2	0.409124	-0.275262	0.001364	0.017338			EPS15L1	0.0873652	0.0060215	0.0184	0.1652
PTGFRN	0.238166	-0.233795	0.001364	0.017338			HMGXB4	0.000852323	-0.0810842	0.0184	0.1652
KIAA1598	-0.177456	0.160893	0.001364	0.017338			NOC2L	-0.312336	-0.00230069	0.0184	0.1652
WISP2	0.361544	-0.329443	0.001379	0.017495			PRICKLE2	0.153874	-0.0155744	0.0182	0.1652
TNFRSF11B	-0.15809	-1.15869	0.001401	0.017582			RAB33B	-0.0201007	0.244152	0.0183	0.1652
MMP23A	0.224753	-0.350429	0.001398	0.017582			TSHZ3	0.195793	-0.0332632	0.0183	0.1652
MTX3	0.168929	-0.101635	0.001404	0.017582			ABCF1	-0.115154	-0.010065	0.0188	0.1674
ACTN1	0.246826	-0.00362494	0.001404	0.017582			ENSA	-0.381494	-0.135084	0.0188	0.1674
IGSF8	0.135986	-0.0756543	0.001404	0.017582			POLR3E	-0.123597	0.153661	0.0187	0.1674
TUBB6	0.0658404	-0.0312889	0.001404	0.017582			PTPN14	0.121491	0.00534367	0.0188	0.1674
PCBP1	0.0566317	0.135827	0.001404	0.017582			ZNF542P	-0.457936	-0.0327863	0.0188	0.1674
PSMD12	-0.0151566	0.113304	0.001404	0.017582			ARF4	0.23632	0.0837413	0.0189	0.1676
HAPLN3	0.233386	-0.122639	0.001444	0.017945			GPR158	0.312061	-0.15114	0.0189	0.1676
HOOK3	0.175374	-0.114309	0.001444	0.017945			RASL11A	0.361614	-0.0397768	0.0189	0.1676
MYL12A	0.18922	-0.0451588	0.001444	0.017945			RASL11B	0.361614	-0.0397768	0.0189	0.1676
GDI2	0.0704644	0.186046	0.001444	0.017945			ARHGEF17	0.216026	-0.062608	0.0192	0.1688
RPL26L1	-0.0751531	0.0822576	0.001444	0.017945			ATL1	0.072009	-0.180257	0.0192	0.1688
ITGA2	0.289331	-0.471537	0.001485	0.018344			BCKDHA	-0.204531	0.0994711	0.0192	0.1688
MSRB3	0.247685	-0.129145	0.00148	0.018344			PIK3AP1	-0.213808	-0.000551769	0.0192	0.1688
SFPQ	-0.00941098	0.137726	0.001485	0.018344			GCSAM	-0.272897	-0.0759256	0.0194	0.1699
HEATR3	-0.0505197	0.13467	0.001485	0.018344			EIF2S2	0.0145931	0.149379	0.0196	0.1705
AFAP1	0.240022	-0.110628	0.001528	0.018751			MLLT6	-0.0772653	0.131867	0.0196	0.1705
ITFG3	0.147911	-0.0793543	0.001522	0.018751			NSUN5P2	-0.158858	0.0291218	0.0196	0.1705
LSM8	0.0286959	0.151329	0.001528	0.018751			RPS6	-0.580895	-0.0291084	0.0196	0.1705
NUDT21	-0.0431526	0.124967	0.001528	0.018751			SBDS	0.28627	0.0245602	0.0196	0.1705
SIPA1L2	0.0420034	-0.364257	0.001563	0.019126			TBC1D17	-0.107446	0.0895249	0.0195	0.1705
INTS8	-0.0419727	0.0999893	0.001563	0.019126			CACTIN	-0.102545	0.0837047	0.02	0.1708
PPP1R10	-0.114081	0.0156759	0.001571	0.019167			CGGBP1	-0.302922	-0.0826644	0.02	0.1708
PPIH	-0.0702608	0.0741579	0.001571	0.019167			CSTF3	-0.106861	0.046251	0.0199	0.1708
RNASE1	0.223216	-0.0672777	0.001596	0.019434			DEPDC5	0.0180113	0.108938	0.02	0.1708
SLC44A1	0.426706	-0.0791852	0.001616	0.019652			DOCK6	0.162613	0.0047237	0.02	0.1708
EFHD1	0.243115	-0.173993	0.001662	0.020085			EBNA1BP2	-0.322294	0.134953	0.0198	0.1708
ZC2HC1A	0.203919	-0.13212	0.001662	0.020085			ERGIC3	0.0237008	-0.166944	0.0199	0.1708
DOCK6	0.149614	-0.00234015	0.001662	0.020085			FOXA1	-0.337824	0.0472888	0.02	0.1708
SKP1	-0.101393	0.0483409	0.001662	0.020085			NOLC1	-0.0863579	0.0613001	0.02	0.1708
FBXL20	0.234605	0.0295262	0.001671	0.02013			PTPRU	0.187957	-0.0907094	0.02	0.1708
TRIM11	-0.116336	0.0281898	0.001673	0.02013			TRAPPC12	0.104581	-0.0287634	0.0197	0.1708
MUC19	-0.254011	0.100223	0.001671	0.02013			TYMP	-0.143336	0.107934	0.0198	0.1708
RPS6KC1	0.0910149	-0.282917	0.001697	0.020384			UBXN4	-0.127889	-0.000132403	0.0197	0.1708
GREM1	0.281931	-0.233865	0.001707	0.020435			AGAP2	-0.0760117	0.147887	0.0204	0.1724
TTC9C	-0.0211852	0.132987	0.001709	0.020435			API5	-0.0713473	0.0798679	0.0204	0.1724
DHCR24	-0.770239	0.0057627	0.001709	0.020435			CLUH	-0.22389	0.0502277	0.0205	0.1724
PTPN18	-0.189165	0.0910532	0.001728	0.020635			KLC1	0.141312	0.028584	0.0204	0.1724
DDR1	0.0460916	-0.552656	0.001757	0.02076			RBM39	-0.0805782	0.026672	0.0204	0.1724
ACAN	0.110286	-0.363453	0.001757	0.02076			RNF10	-0.217256	0.0589599	0.0204	0.1724
SMTN	0.12943	-0.238953	0.001757	0.02076			SNUPN	-0.148175	0.0745143	0.0203	0.1724
ENTPD1	0.20077	-0.087034	0.001757	0.02076			SOS1	0.142995	0.0415222	0.0204	0.1724
RPL23A	-0.0165209	0.0814963	0.001757	0.02076			TBC1D24	-0.144079	0.0896184	0.0205	0.1724
VIMP	-0.138808	0.0293371	0.001757	0.02076			LCA5	-0.0114361	-0.435171	0.0206	0.1728
NRD1	-0.17173	0.06072	0.001757	0.02076			PPP1R21	0.0485429	0.151703	0.0206	0.1728
CNN1	0.306415	-0.439181	0.001807	0.021218			USP7	-0.0846235	0.115854	0.0206	0.1728
UFD1L	-0.0277867	0.112028	0.001807	0.021218			BMPR2	0.183539	0.0172663	0.0208	0.1735
RPL10	-0.0170323	0.167822	0.001807	0.021218			MFAP1	-0.0364218	0.0545337	0.0208	0.1735
DPH5	-0.215183	0.0670737	0.001807	0.021218			AKNA	-0.07793	0.109595	0.0209	0.1737
FMNL3	0.189997	-0.202634	0.001857	0.021653			TRMT1	0.0503653	0.263324	0.0209	0.1737
SLC12A4	0.231043	0.0560191	0.001857	0.021653			ADD1	0.0963591	0.000186465	0.0213	0.175
SAMD4B	0.0912813	-0.0186937	0.001857	0.021653			CHD6	-0.0345316	-0.183422	0.0212	0.175
TARS	-0.137409	0.0469569	0.001857	0.021653			EML1	0.277906	-0.0300395	0.0213	0.175
COA7	-0.0521975	0.217867	0.001857	0.021653			FAM122B	0.00595519	-0.119691	0.0213	0.175
SNED1	0.12587	-0.258274	0.00187	0.021771			GNB2	0.189512	-0.00669656	0.0213	0.175
ZWINT	-0.0511081	-0.993866	0.001879	0.021838			PPP1R13L	0.0934332	-0.0900438	0.0213	0.175
ST14	0.310116	0.0213722	0.001909	0.022129			SARNP	-0.319717	0.0212539	0.0212	0.175
CBR4	-0.262913	0.102314	0.001909	0.022129			TMEM26	-0.240707	-0.0532822	0.0213	0.175
VAT1L	-0.321637	-0.856689	0.001916	0.022168			USP25	-0.0123156	0.254727	0.0211	0.175
HOPX	0.22313	-0.522031	0.001963	0.022548			ELAC1	-0.1418	0.0781859	0.0216	0.1765
EFEMP1	0.530558	-0.0407961	0.001963	0.022548			GPATCH2	0.0472735	-0.313851	0.0216	0.1765
SFRP4	-0.291842	-0.809741	0.001963	0.022548			LIMD2	-0.217257	0.0498448	0.0216	0.1767
ASAP1	0.17793	-0.0268117	0.001963	0.022548			CDK16	0.124183	-0.0336712	0.0218	0.1771
CDH5	0.127582	-0.073607	0.001963	0.022548			LARP1B	-0.0556435	0.146312	0.0218	0.1771
LIF	0.0820923	-0.366492	0.001966	0.022553			PDE4A	0.0960793	-0.121085	0.0218	0.1771
GTPBP2	0.281813	0.0756392	0.002001	0.022921			ANO6	0.218742	-0.0951904	0.0219	0.1776
PXDN	0.187884	-0.257355	0.002018	0.02301			RCOR3	-0.433698	-0.2348	0.0219	0.1776
CHCHD4	-0.281289	0.0332588	0.002018	0.02301			NAPEPLD	-0.270548	0.221159	0.0219	0.1778
PBLD	-0.774777	-0.410999	0.002018	0.02301			CPSF7	-0.133699	0.0275611	0.0222	0.178
IGHV3-49	0.0412224	-0.529644	0.002058	0.023432			DDX42	-0.0240798	0.106524	0.0221	0.178
CRIP2	0.189272	-0.0985915	0.002074	0.023513			FAM168A	0.120174	-0.111433	0.0221	0.178
HNRNPDL	-0.10768	0.0932774	0.002074	0.023513			HIRIP3	-0.198889	-0.0194848	0.0222	0.178
TERF2IP	-0.134732	0.103449	0.002074	0.023513			LIG1	-0.188609	0.0251318	0.0221	0.178
PCDHGB5	0.144767	-0.0887578	0.002086	0.023617			MADD	0.126192	-0.00666063	0.0222	0.178
DIP2B	0.114258	-0.0717108	0.002131	0.024096			ORC1	-0.27919	-0.0740933	0.0221	0.178
MMP1	-1.61959	-2.51015	0.002191	0.024636			SNX16	0.109603	-0.0600698	0.0222	0.178
LTBP3	0.363028	-0.260882	0.00219	0.024636			FSCN1	0.235998	-0.0903452	0.0223	0.1781
EXOSC2	-0.100449	0.0470955	0.00219	0.024636			DCAF1	0.0455249	-0.159381	0.0225	0.1794
UROD	-0.0263534	0.123091	0.00219	0.024636			CLTC	0.123554	-0.027988	0.0227	0.1796
NA	0.0135765	-0.444012	0.002205	0.024755			NAB1	0.146234	-0.0430339	0.0227	0.1796
ANO1	0.183926	-0.24296	0.002251	0.025122			PDCD1	-0.272473	-0.0621777	0.0227	0.1796
PTRF	0.0919825	-0.209016	0.002251	0.025122			PREX1	-0.0814409	0.153405	0.0225	0.1796
CLUH	-0.218191	0.0336871	0.002251	0.025122			SASH3	-0.0741932	0.111118	0.0227	0.1796
ECI1	-0.232666	0.0966504	0.002251	0.025122			TAF1	-0.125602	0.0220169	0.0227	0.1796
SULF2	0.205377	-0.163534	0.002274	0.025343			TTC1	-0.276013	0.0666517	0.0228	0.1801
MMP10	-0.776491	-1.42967	0.002312	0.02556			TRAK1	0.243339	0.0748031	0.0229	0.1807
THY1	0.263698	-0.100727	0.002312	0.02556			VENTX	-0.0495054	0.117011	0.0229	0.1807
CCDC47	-0.0660802	0.0818288	0.002312	0.02556			C4orf3	0.237433	-0.0181193	0.023	0.1812
PDIA6	-0.179699	0.0606752	0.002312	0.02556			DLG5	0.0969325	-0.10962	0.0231	0.1813
SAR1B	-0.109841	0.167584	0.002312	0.02556			KDM5C	0.0898304	-0.0784177	0.0231	0.1813
MRPL12	-0.271252	0.264574	0.002312	0.02556			MAPK1	0.184408	0.0384033	0.0231	0.1813
RUNX1	0.152356	-0.134953	0.002351	0.025948			ZDHHC20	0.0221852	-0.229297	0.0231	0.1813
TYSND1	-0.136503	0.0379787	0.002357	0.025976			ALDOA	0.206101	0.00354021	0.0236	0.1843
PGK2	0.147247	-0.142259	0.002377	0.025985			CASC3	-0.144289	0.060465	0.0236	0.1843
RPL37	-0.124017	0.073634	0.002376	0.025985			GEMIN5	-0.257728	-0.0719359	0.0237	0.1843
CASP8	-0.126276	0.0715391	0.002376	0.025985			RPS6KA5	-0.297457	0.00836441	0.0237	0.1843
DPY30	-0.089424	0.108886	0.002376	0.025985			ELAC2	-0.0593907	0.419064	0.0237	0.1846
CLPTM1	-0.160287	0.0784345	0.002376	0.025985			ZNF335	0.083837	-0.0522849	0.024	0.1867
DDX58	-0.135512	0.20013	0.002376	0.025985			SSH1	0.168856	0.0440172	0.0241	0.187
NDUFA4	-0.244721	0.186925	0.002398	0.026178			RPUSD2	-0.0308531	0.0970999	0.0242	0.1876
PCSK9	0.0746239	-0.559609	0.002413	0.026308			NPDC1	0.204326	-0.228952	0.0244	0.1885
ZNHIT2	-0.194535	0.103785	0.002427	0.026421			CEP135	0.115752	-0.0136249	0.0245	0.1892
SRSF6	-0.126002	0.0998865	0.002441	0.026426			MLH1	-0.286118	0.0280338	0.0246	0.1896
RP9	-0.17199	0.086783	0.002438	0.026426			RPRD1A	-0.218446	0.0146749	0.0246	0.1896
MP68	0.0286352	0.344368	0.002441	0.026426			MNAT1	0.258249	0.0754403	0.0247	0.1897
PRDX3	-0.149643	0.235578	0.002441	0.026426			DUOXA2	-0.348764	-1.41451	0.0248	0.19
C5orf22	-0.231865	-0.0392031	0.002449	0.026473			PAF1	-0.60843	-0.0249718	0.0248	0.19
STARD13	0.0917212	-0.111079	0.002471	0.026673			PLA2G4C	-0.325311	0.060837	0.0248	0.19
VTI1B	0.196482	-0.0470279	0.002508	0.026889			TMC6	0.205904	-0.120384	0.0248	0.19
GPX8	0.152844	-0.0448081	0.002508	0.026889			ARHGAP42	0.171753	-0.0457675	0.0251	0.1901
SET	-0.138136	0.110586	0.002508	0.026889			C2CD4B	-1.12735	-0.422219	0.0249	0.1901
TYMP	-0.250449	0.0482127	0.002508	0.026889			ILF3	-0.118554	-0.0415067	0.0251	0.1901
RPL34	-0.122861	0.192923	0.002508	0.026889			RBM5	0.0335226	0.100575	0.0251	0.1901
PPCS	-0.0621456	0.119292	0.002576	0.027472			SEPTIN1	-0.417904	-0.0245864	0.0251	0.1901
APOL3	-0.191171	0.037226	0.002576	0.027472			SETD1B	-0.0251862	0.0511585	0.0251	0.1901
AIFM1	-0.356433	-0.0507511	0.002576	0.027472			SLC29A3	-0.426168	0.0291405	0.0249	0.1901
MGST1	-0.669721	0.00514313	0.002576	0.027472			SUN1	0.220975	-0.0584039	0.0251	0.1901
NOTCH2	0.0990331	-0.116203	0.002618	0.027883			TMCO1	-0.344639	0.0275102	0.0253	0.1909
FHL3	0.182965	-0.195898	0.002646	0.027992			PANK4	-0.0628601	0.200924	0.0255	0.1914
ZYX	0.187524	-0.0902702	0.002646	0.027992			RPL27	-0.112939	0.00363353	0.0254	0.1914
QRSL1	-0.209283	0.0156275	0.002646	0.027992			SLC28A1	-0.796398	-0.413706	0.0254	0.1914
CMPK1	-0.0481992	0.220445	0.002646	0.027992			SYN3	-0.0902474	-0.276801	0.0254	0.1914
TXN2	-0.232033	0.0470981	0.002646	0.027992			CDKN1B	-0.175257	0.00677878	0.0256	0.1921
MPRIP	0.217133	-0.0427786	0.002718	0.028597			GAK	-0.116519	0.116131	0.0257	0.1921
SNX18	0.165516	-0.0421599	0.002718	0.028597			HAUS6	0.0381985	-0.0297178	0.0256	0.1921
HNRNPD	0.0117823	0.139412	0.002718	0.028597			GFPT1	-0.126159	0.1909	0.0261	0.1937
EXOSC7	-0.137869	0.074032	0.002718	0.028597			NOP58	-0.300284	-0.0944508	0.0261	0.1937
MEGF6	0.253206	-0.219748	0.002775	0.029162			OGFR	-0.155436	0.0640801	0.0261	0.1937
ALDH1L2	0.167677	-0.188597	0.002791	0.029175			PPP1R7	-0.0452546	0.0603842	0.0261	0.1937
SNRPD1	-0.100194	0.0454444	0.002791	0.029175			SDAD1	-0.126555	0.169889	0.0261	0.1937
DPH2	-0.0329547	0.152224	0.002791	0.029175			SEH1L	0.168948	-0.0217291	0.026	0.1937
PARS2	-0.140148	0.0956167	0.002791	0.029175			SZT2	-0.0511022	0.0424255	0.0261	0.1937
IGHV3OR16-12	0.722487	-0.2079	0.002837	0.029617			UBXN8	-0.201348	0.381567	0.0261	0.1937
DPYSL3	0.100581	-0.102233	0.002866	0.029843			GAPT	-0.541758	-0.0361572	0.0264	0.195
PI4KA	0.156607	0.0034933	0.002866	0.029843			SMIM13	0.26047	0.679995	0.0264	0.195
LYVE1	0.344071	-0.256414	0.002937	0.030168			PLAA	0.0206828	0.238799	0.0265	0.1954
VWA1	0.178731	-0.241406	0.002943	0.030168			ACTB	0.0956067	0.0113603	0.0267	0.1964
CNN2	0.272337	-0.122841	0.002943	0.030168			USP39	-0.0365756	0.0667133	0.0267	0.1964
ADAMTS4	0.149979	-0.239377	0.002921	0.030168			C11orf52	-0.583791	-0.238342	0.0268	0.1972
LOXL1	0.156903	-0.201233	0.002943	0.030168			ARHGAP29	-0.433814	-0.135695	0.0272	0.1988
STXBP5	0.112051	-0.117609	0.002943	0.030168			DNAJC5	0.101526	-0.0190923	0.0272	0.1988
AP3M2	0.146745	-0.054511	0.002943	0.030168			FHDC1	0.0133323	-0.284571	0.0272	0.1988
VPS8	0.131342	0.0391173	0.002943	0.030168			IFT88	0.278383	-0.241596	0.0272	0.1988
SLTM	-0.100205	0.0931118	0.002943	0.030168			TRAFD1	-0.0689505	-0.0135611	0.0272	0.1988
PSMB1	0.0572524	0.27395	0.002943	0.030168			HMGCS1	-0.331752	0.0233626	0.0274	0.1998
ILF2	-0.14703	0.0736064	0.002943	0.030168			PLPP3	-0.384138	0.27392	0.0274	0.1998
MVK	-0.312517	-0.00348458	0.002943	0.030168			SUGT1	-0.0310265	-0.201287	0.0275	0.2001
SCAI	0.217054	-0.0562336	0.002951	0.030209			ARFGEF2	-0.0819462	0.0122118	0.0278	0.2002
ZFYVE1	0.178991	-0.0550431	0.002955	0.030214			CTPS1	-0.180871	-0.0350291	0.0278	0.2002
FAM26F	-0.882714	-0.344996	0.002971	0.030335			PHLDB1	0.168974	-0.148928	0.0278	0.2002
CDK11A	-0.00714293	0.217694	0.002988	0.030468			SAFB2	-0.115573	0.0183795	0.0278	0.2002
ABCC1	0.13926	-0.0674844	0.003022	0.030658			SEC22B	-0.124288	0.00916778	0.0278	0.2002
MICALL2	0.0935397	-0.0822404	0.003022	0.030658			SHROOM4	0.132442	-0.0566232	0.0278	0.2002
PSMD1	0.037676	0.124066	0.003022	0.030658			SLC8A1	0.0833161	-0.109707	0.0278	0.2002
FBL	-0.157513	0.121258	0.003022	0.030658			UBA2	-0.146895	0.148834	0.028	0.2017
PLIN2	-0.0149459	-0.51834	0.003103	0.031277			RPL27A	-0.161205	0.241216	0.0281	0.2021
CLIC4	0.115304	-0.106355	0.003103	0.031277			NDUFV3	0.284796	0.120776	0.0282	0.2024
EIF2B4	-0.0213326	0.0846479	0.003103	0.031277			ARHGAP45	-0.105373	0.00254432	0.0283	0.2029
UBXN4	-0.0949965	0.143077	0.003103	0.031277			IKZF1	-0.359368	-0.0436813	0.0283	0.2029
CUTC	-0.284219	-0.00352204	0.003103	0.031277			FOXP4	0.197806	-0.00600106	0.0285	0.2037
ODF2	0.0858847	-0.100676	0.003115	0.03136			PTAFR	-0.068148	0.050423	0.0286	0.2041
MT-ATP8	0.172562	-0.114599	0.00314	0.031565			HNRNPCL1	-0.0231513	0.10849	0.0287	0.2042
ZMYM4	-0.120812	0.128941	0.003168	0.031807			PLS1	0.0962916	-0.229499	0.0286	0.2042
GNPTG	0.173085	-0.047818	0.003172	0.031811			BCL2L13	-0.137757	0.0225523	0.0289	0.2044
DDHD2	0.132168	-0.00484187	0.003186	0.031867			DST	0.0676524	-0.103203	0.0289	0.2044
LSM7	-0.0223266	0.159917	0.003186	0.031867			ENO2	-0.00241076	-0.178864	0.0288	0.2044
OMA1	-0.158778	0.130421	0.003218	0.032151			MICAL3	-0.0463737	0.120334	0.0289	0.2044
RPS10	0.0200967	0.0881266	0.003271	0.032468			PSMD4	-0.130645	-0.0358533	0.0289	0.2044
TXNL4A	-0.0115929	0.0716087	0.003271	0.032468			SLC7A2	-0.740859	-0.396548	0.0288	0.2044
DDRGK1	-0.151393	0.0623403	0.003271	0.032468			RPL8	-0.129752	0.299587	0.0291	0.2055
EARS2	-0.145697	0.0809175	0.003271	0.032468			HBA2	-0.0983349	-0.311413	0.0295	0.2069
SP100	-0.111568	0.15644	0.003271	0.032468			NUCB1	0.195795	-0.341654	0.0295	0.2069
PLSCR3	0.206312	-0.0905979	0.003394	0.033651			SRSF5	-0.0065463	0.171088	0.0295	0.2069
WDR24	0.0360445	0.198864	0.003408	0.033743			TBC1D16	0.200889	-0.0857769	0.0295	0.2069
P4HA2	0.016798	-0.322896	0.003446	0.033871			WAPL	-0.110082	0.0243786	0.0295	0.2069
ZFYVE21	0.139087	-0.0714369	0.003446	0.033871			HAS2	0.0677436	-0.18815	0.0297	0.208
NUBP1	-0.0327562	0.150914	0.003446	0.033871			TRMT9B	-0.396114	0.252098	0.0298	0.2087
RANBP1	-0.133619	0.101914	0.003446	0.033871			FNDC3B	0.304541	0.10876	0.0299	0.2088
RNF213	-0.128337	0.131807	0.003446	0.033871			NAA38	-0.371958	0.0182591	0.03	0.2092
ACYP2	-0.110134	0.203787	0.003446	0.033871			NAV3	-0.0555358	-0.411942	0.0301	0.2101
APOC2	0.1611	-0.523184	0.003537	0.03438			NKD2	0.296753	-0.0674065	0.0302	0.2101
CTNNBIP1	0.103252	-0.150921	0.003512	0.03438			GPAM	-0.384179	0.260446	0.0304	0.2114
ANO6	0.0687021	-0.112876	0.003537	0.03438			OCIAD2	-0.0353332	0.292203	0.0305	0.2117
NUDT1	0.0495877	-0.070419	0.003516	0.03438			C2CD4A	-0.942601	-0.292506	0.0307	0.2121
RPL3	0.026403	0.0872901	0.003537	0.03438			DDX41	-0.154964	0.0215449	0.0306	0.2121
SRSF7	0.0187295	0.118719	0.003537	0.03438			GLUD1	-0.363186	-0.165109	0.0307	0.2121
RPLP2	-0.0204501	0.11083	0.003537	0.03438			LZTS2	0.152921	0.0309357	0.0307	0.2121
SMEK2	-0.1216	0.0549353	0.003537	0.03438			PRPF31	-0.156334	0.089288	0.0307	0.2121
DECR1	-0.412921	-0.0411591	0.003537	0.03438			CTNNAL1	-0.0586381	-0.655895	0.0308	0.2122
RNPS1	-0.0549231	0.0470852	0.00363	0.035026			DGCR8	0.0170492	0.1589	0.0309	0.2126
TIMM23	-0.144946	0.0653487	0.00363	0.035026			OSBPL1A	-0.00289098	0.154773	0.0309	0.2126
DHODH	-0.0670491	0.157424	0.00363	0.035026			ACKR3	0.126201	-0.148731	0.0313	0.2134
ATP5J	-0.0565799	0.195358	0.00363	0.035026			H1FX	-0.0997816	0.0213681	0.0313	0.2134
FAHD2A	-0.242906	0.0795076	0.00363	0.035026			IRF3	-0.093396	0.250377	0.0312	0.2134
SLC27A2	-0.869113	-0.117688	0.00363	0.035026			LIMA1	0.0509518	-0.191037	0.0313	0.2134
RPS27L	-0.0169018	0.171645	0.003657	0.035241			MIA3	-0.185837	0.0385911	0.0313	0.2134
PRAF2	0.0898306	-0.130855	0.003726	0.035641			PAXX	0.158456	-0.00322473	0.0313	0.2134
PPFIBP1	0.164682	-0.0219414	0.003726	0.035641			SYT17	-0.0632903	-0.491305	0.0313	0.2134
HNRNPC	-0.150741	-0.00897818	0.003726	0.035641			DMWD	0.0983996	-0.044594	0.0314	0.214
PSMA3	0.0136222	0.189882	0.003726	0.035641			CDHR2	-0.144532	0.0866115	0.0317	0.2153
ABCD3	-0.344928	0.0748108	0.003726	0.035641			TPBG	0.185103	-0.0880524	0.0316	0.2153
AKR1C3	-0.71989	-0.129289	0.003726	0.035641			DMXL2	-0.115369	0.144156	0.0319	0.216
GPRC5A	-0.366756	-1.42124	0.003746	0.035789			KIN	-0.370358	-0.0052215	0.0318	0.216
LRP1	0.18712	0.0507793	0.003823	0.036398			MTMR6	0.131688	-0.0273662	0.0319	0.216
SNX5	0.0297835	0.161879	0.003823	0.036398			ANKRD33B	-0.427599	-0.190674	0.032	0.2166
FTSJ3	-0.153396	0.0223509	0.003823	0.036398			L3MBTL3	0.134501	0.0197022	0.0321	0.2167
KCTD10	0.158472	0.0403038	0.003842	0.036534			MITF	0.178825	-0.0598393	0.0321	0.2168
PON1	-0.00649558	-0.542705	0.003923	0.036903			KANSL2	0.120874	0.00536105	0.0322	0.2169
GDF15	-0.261489	-0.711927	0.003923	0.036903			BTN3A2	-0.471822	0.0717173	0.0324	0.2176
RBP4	0.323904	-0.0337128	0.003923	0.036903			IFIT2	-0.248752	0.100168	0.0323	0.2176
GOPC	0.0995241	-0.038447	0.003923	0.036903			TKFC	-0.21189	-0.0828048	0.0324	0.2176
RPS25	0.0246706	0.0862515	0.003923	0.036903			TVP23B	0.195489	0.0386301	0.0325	0.2182
STX18	-0.0486732	0.061704	0.003923	0.036903			SPHK2	0.210328	0.0663724	0.0327	0.219
KARS	0.0362662	0.167806	0.003923	0.036903			MIS18BP1	-0.133119	-0.0025399	0.033	0.2206
MRPL46	-0.0627695	0.168009	0.003923	0.036903			EIF3C	-0.0318386	0.0648635	0.0332	0.2207
PPM1G	-0.125721	0.119215	0.003923	0.036903			HIST1H1B	-0.245812	0.0252882	0.0332	0.2207
EPHB3	0.0431193	-0.291187	0.003946	0.037076			MIA2	-0.0292922	0.0895595	0.0332	0.2207
HNRNPA2B1	-0.00903345	0.0857875	0.004025	0.037551			SLC27A2	-0.782983	-0.295008	0.0331	0.2207
EIF3B	-0.00723701	0.102647	0.004025	0.037551			TRIM32	0.21536	-0.126428	0.0332	0.2207
EIF4B	-0.056173	0.0636992	0.004025	0.037551			ABCB1	-0.801009	-0.206061	0.0334	0.222
SNRPF	-0.231297	-0.0880113	0.004025	0.037551			SP3	0.0951528	0.0214922	0.0335	0.222
C14orf142	-0.12018	0.0993249	0.004025	0.037551			ARHGEF6	-0.00827414	0.0997033	0.0338	0.2236
SSRP1	-0.143733	0.0882403	0.004025	0.037551			FN1	0.238477	-0.155152	0.0338	0.2236
TFPI	0.192956	-0.435108	0.004048	0.037716			RAB23	0.0528834	-0.315326	0.0339	0.2236
NA	0.494018	-0.848387	0.004108	0.038235			TACC2	-0.166599	0.0768749	0.0338	0.2236
PIAS4	-0.204984	0.0630127	0.004117	0.038267			TSTD1	-0.101597	0.055791	0.034	0.2243
FILIP1L	0.11507	-0.230368	0.00413	0.038346			RNF219	0.0909562	-0.0857119	0.0341	0.2249
HFE	0.135908	-0.0908659	0.004184	0.038806			PIK3R1	0.268475	0.175589	0.0342	0.2251
C1QTNF1	0.183163	-0.114699	0.004205	0.038953			MIER1	-0.098342	0.0254607	0.0345	0.2253
ITGA7	0.0129672	-0.30749	0.004237	0.038973			PLEKHF1	-0.339008	0.124644	0.0345	0.2253
HIP1	0.199064	-0.0764494	0.004237	0.038973			PLEKHG2	0.0546954	-0.00195192	0.0345	0.2253
B3GALTL	0.130882	-0.099779	0.004237	0.038973			PPP4R3A	-0.000378549	0.117724	0.0344	0.2253
SPECC1	0.21294	0.0217938	0.004237	0.038973			RANBP1	-0.113502	0.12265	0.0344	0.2253
GNL2	-0.100509	0.0236326	0.004237	0.038973			VDAC1	0.119608	0.0154552	0.0345	0.2253
GK	-0.2625	0.135383	0.004237	0.038973			DCTN1	0.209835	0.0749219	0.035	0.2282
SAR1A	0.0379087	0.205618	0.004246	0.039008			FGD1	0.0875703	-0.133394	0.0352	0.2284
NDRG1	0.106326	-0.519869	0.004346	0.039565			HNRNPDL	-0.0342229	0.036573	0.0352	0.2284
PDLIM2	0.242318	-0.0965782	0.004346	0.039565			INF2	0.176551	-0.0567172	0.0352	0.2284
HDAC7	0.179216	-0.0118458	0.004346	0.039565			TNFRSF21	0.0762328	-0.486871	0.0351	0.2284
CWC22	-0.0791181	0.00831836	0.004346	0.039565			KIF16B	0.183553	-0.0309106	0.0353	0.2288
GTF2E1	-0.0913504	0.0410132	0.004346	0.039565			MBD2	-0.0921992	0.0537166	0.0355	0.2302
SEPHS1	-0.124393	0.0486858	0.004346	0.039565			CARD9	-0.163488	-0.00370832	0.0358	0.2303
CLINT1	-0.0814199	0.162295	0.004346	0.039565			DENND1A	-0.086981	0.0566382	0.0358	0.2303
ACAA1	-0.50584	-0.0487332	0.004346	0.039565			EEF2K	-0.130718	-0.0386269	0.0358	0.2303
USP46	0.150963	-0.0126774	0.004396	0.039974			FLNB	0.0775063	-0.0831256	0.0358	0.2303
CILP	-0.0243505	-0.506491	0.004422	0.040159			MAP6	-0.00673913	-0.188992	0.0359	0.2303
KIF12	-0.803844	0.0324176	0.004433	0.040211			RIN3	0.162212	-0.0937481	0.0359	0.2303
IGHG3	0.397187	-0.0629403	0.004458	0.040306			SDCBP	0.0702523	-0.028877	0.0358	0.2303
RPS20	-0.0649711	0.0680769	0.004458	0.040306			ZRANB2	-0.116825	0.0567344	0.0358	0.2303
CC2D1B	-0.0154517	0.134828	0.004458	0.040306			CACNA1C	0.273128	-0.177871	0.0363	0.2329
FAM135A	0.158506	-0.150532	0.004476	0.040415			YES1	0.0642214	-0.123588	0.0364	0.2335
TMBIM1	0.0676761	-0.0632929	0.004494	0.040536			UGP2	-0.368397	-0.133334	0.0365	0.2338
PLAU	0.043088	-0.565057	0.004514	0.040672			HMBOX1	-0.13013	0.0830474	0.0367	0.2344
NDUFA4L2	-0.233223	-0.497665	0.004573	0.040827			TXNL1	-0.113213	0.0457144	0.0367	0.2344
PPIB	0.0078639	0.154503	0.004573	0.040827			CHD2	-0.0362966	0.0720218	0.0372	0.2365
ADSL	-0.0666565	0.109436	0.004573	0.040827			MTFR1	-0.210974	0.108364	0.0372	0.2365
NCL	-0.102539	0.0922883	0.004573	0.040827			PLEKHN1	0.079409	0.0021659	0.0372	0.2365
PRKCSH	-0.091922	0.118116	0.004573	0.040827			SP100	-0.0879195	0.0138308	0.0372	0.2365
DTX3L	-0.0856451	0.207534	0.004573	0.040827			SPECC1L	0.140075	-0.00975869	0.0372	0.2365
ALDH5A1	-0.427063	-0.0754791	0.004573	0.040827			LRRC4B	0.253422	-0.421805	0.0374	0.2373
GIMAP5	-0.301347	0.0516917	0.004573	0.040827			FBLIM1	0.238965	-0.177649	0.0376	0.2379
NUMBL	0.0526466	-0.087055	0.004598	0.041			MAGI2	0.147762	-0.116226	0.0376	0.2379
TIMM10B	-0.0922049	0.138291	0.004614	0.041103			EIF3F	-0.0633302	0.191111	0.0376	0.238
SLIT2	0.109328	-0.242453	0.00469	0.041406			ARFGEF3	0.0560238	-0.115668	0.038	0.2382
SNX21	0.174206	-0.0846011	0.004655	0.041406			CLINT1	-0.285015	-0.105776	0.038	0.2382
SRRM2	-0.0191927	0.0430319	0.00469	0.041406			N4BP2	-0.0756736	0.0821574	0.0378	0.2382
CLP1	-0.067784	0.0911556	0.00469	0.041406			PARP4	0.112465	-0.023458	0.038	0.2382
RARS	-0.0120105	0.150495	0.00469	0.041406			PPP1R10	-0.0445767	0.0565555	0.038	0.2382
DNAJC16	-0.11114	0.0794339	0.00469	0.041406			QTRT1	0.229166	0.113889	0.038	0.2382
NUBP2	-0.0121417	0.193064	0.00469	0.041406			RUNX1T1	0.120795	-0.096786	0.038	0.2382
HYI	-0.372564	0.0123684	0.00469	0.041406			PIP4P2	0.161782	0.0415236	0.0381	0.2389
PDE6D	0.102934	-0.0230928	0.004738	0.041782			PIGR	-1.37132	-0.856739	0.0383	0.2395
ATP1B3	0.190992	-0.0744902	0.00481	0.042135			ILDR2	0.130804	-0.477394	0.0383	0.2396
TSKU	0.00623278	-0.244733	0.004791	0.042135			AKAP2	0.107163	-0.0152983	0.0387	0.2399
TPM3	0.2053	0.0623172	0.00481	0.042135			BAZ1B	-0.291241	-0.054926	0.0387	0.2399
RPSA	-0.00683744	0.105752	0.00481	0.042135			CBLB	0.109897	-0.0184986	0.0387	0.2399
CIAPIN1	-0.0883881	0.106005	0.00481	0.042135			GIMAP5	-0.104801	0.0756963	0.0386	0.2399
HGD	-0.533526	-0.0422558	0.00481	0.042135			LY75	0.134088	-0.316034	0.0386	0.2399
MFAP2	0.596206	-0.104895	0.004933	0.042782			SUPT20H	0.0245182	0.132149	0.0387	0.2399
SOD3	0.0695485	-0.284203	0.004933	0.042782			UTRN	0.0718028	-0.0862691	0.0387	0.2399
KIF13A	0.167798	0.00420223	0.004933	0.042782			NUDT5	-0.0867483	0.0574443	0.0388	0.2403
MAP4K5	0.123671	-0.00712273	0.004933	0.042782			ZBTB11	0.23217	-0.0588851	0.0389	0.2405
PNPO	-0.143779	-0.00151484	0.004933	0.042782			ALDOB	-0.416694	-0.270461	0.0394	0.241
PSMD7	-0.0287802	0.114366	0.004933	0.042782			ARHGAP31	0.0945002	-0.00866099	0.0394	0.241
USP5	-0.0579258	0.116375	0.004933	0.042782			FAM122A	0.116842	0.0201696	0.0394	0.241
PSMB9	0.00452049	0.213306	0.004933	0.042782			FRY	0.18191	-0.0943561	0.0394	0.241
MOCOS	-0.708081	-0.228593	0.004911	0.042782			HBP1	0.232133	0.0280093	0.0394	0.241
LIMS3L	0.209743	-0.165745	0.004946	0.042847			PITPNC1	-0.110631	0.0814112	0.0391	0.241
PHLDA3	0.231578	-0.190376	0.00496	0.042922			SIK2	-0.216441	0.0141567	0.0394	0.241
F8A1	0.081155	-0.0606991	0.004969	0.04295			SLC9A9	-0.315175	-0.081164	0.0392	0.241
RBM33	-0.0759866	0.0939148	0.005006	0.043223			SOGA3	-0.209447	-0.694454	0.0395	0.241
FMO4	-0.606614	0.0799049	0.005028	0.043365			STX6	0.0793406	0.226437	0.0391	0.241
PDLIM3	0.245185	-0.18791	0.005058	0.043488			TWF2	-0.121469	0.197605	0.0393	0.241
PSMD13	-0.0102528	0.0871059	0.005058	0.043488			UBXN1	-0.0674332	0.113515	0.0394	0.241
ATPAF1	-0.185745	0.00565146	0.005058	0.043488			AATF	0.00205937	0.187773	0.0396	0.2412
HECTD4	0.0302617	-0.0582142	0.005135	0.0441			KLHDC7A	-0.139825	0.0809114	0.0396	0.2412
SUN2	0.118829	-0.0647593	0.005187	0.044349			ANKLE2	-0.00795327	-0.140763	0.0402	0.2427
DOCK9	0.116475	-0.0301821	0.005187	0.044349			CCDC88A	0.0396378	-0.170942	0.0402	0.2427
PNN	-0.0874836	0.0612219	0.005187	0.044349			CYBRD1	0.113104	-0.24036	0.0402	0.2427
HSP90B1	-0.191799	0.0737808	0.005187	0.044349			EHD2	0.171176	-0.0446245	0.0399	0.2427
PTPRCAP	-0.47266	0.0742777	0.005223	0.044607			EHD4	0.23308	0.11128	0.0401	0.2427
SDCBP	0.171695	-0.163129	0.005318	0.04508			IRF2BPL	0.129859	0.00271684	0.0402	0.2427
SUN1	0.177478	-0.0292814	0.005318	0.04508			MAP4K1	-0.180144	-0.0508661	0.0402	0.2427
DIP2A	0.180407	0.0455972	0.005318	0.04508			SRRM2	-0.0233089	0.0487783	0.0402	0.2427
KLC1	0.157673	0.0336342	0.005318	0.04508			EIF4E	-0.102977	0.0597521	0.0409	0.2447
GOLGA7	0.155152	0.087414	0.005318	0.04508			GOSR1	-0.317345	0.118934	0.0409	0.2447
CDC5L	-0.0827231	0.0402778	0.005318	0.04508			LILRB3	-0.173532	-0.0192615	0.0409	0.2447
TAP2	-0.232131	0.0160712	0.005318	0.04508			MPZL3	-0.179367	0.110068	0.0406	0.2447
IGF1R	0.249043	-0.132068	0.005346	0.045269			MXRA8	0.138985	-0.304213	0.0406	0.2447
PPIF	-0.213851	0.107565	0.005368	0.045404			NBAS	0.0320222	0.119817	0.0409	0.2447
ANGPTL4	0.0857723	-0.700728	0.005447	0.045702			PPCS	-0.0815161	0.112978	0.0408	0.2447
GALNT10	0.301743	-0.0942789	0.005452	0.045702			RCSD1	-0.0350929	0.0955703	0.0409	0.2447
B4GALT4	-0.0743553	-0.405584	0.005452	0.045702			RRAS	0.199131	-0.017242	0.0407	0.2447
RALA	0.124573	-0.100328	0.005452	0.045702			SDE2	-0.0491231	0.12505	0.0409	0.2447
SF3A3	-0.0570221	0.0361571	0.005452	0.045702			SH3PXD2B	0.116298	-0.132589	0.041	0.2449
PTBP1	-0.0199869	0.07527	0.005452	0.045702			SLC20A1	-0.0748541	-0.379701	0.0414	0.2469
WDR74	-0.0903071	0.0380024	0.005455	0.045702			ARHGAP30	-0.0172931	0.113388	0.0417	0.2473
LETMD1	-0.0791766	0.113767	0.005452	0.045702			BASP1	0.0267065	-0.0719734	0.0417	0.2473
NGDN	-0.231324	-0.00725433	0.005452	0.045702			MDN1	-0.205748	-0.0800845	0.0417	0.2473
CXCL14	0.117753	-0.448589	0.005475	0.045818			NAB2	0.0884455	-0.0455024	0.0417	0.2473
SIPA1L1	0.0931475	-0.0577642	0.005589	0.046482			NAGK	0.0649017	0.149277	0.0417	0.2473
NEK7	0.116659	0.0131933	0.005589	0.046482			SEC31A	0.0456435	0.132338	0.0417	0.2473
RPS21	0.0593855	0.147831	0.005589	0.046482			RRN3	-0.0248888	0.130314	0.0418	0.2474
RANBP2	-0.0466129	0.0737317	0.005589	0.046482			HBD	-0.102765	-0.361026	0.0419	0.2475
BPHL	-0.301547	0.0833168	0.005589	0.046482			KPNA3	-0.0800892	0.0757121	0.0419	0.2478
FMO3	-1.1604	-0.383276	0.005589	0.046482			PLCL2	-0.130495	-0.024347	0.0425	0.2509
ABI3BP	-0.0615069	-0.699033	0.00573	0.047102			NRK	-0.206783	-0.725358	0.0428	0.2521
CAV1	0.121805	-0.187986	0.00573	0.047102			CNBP	-0.0582523	0.0141509	0.043	0.2531
NAPA	0.0301331	0.133533	0.00573	0.047102			ESPNL	0.0596003	-0.404423	0.0433	0.2543
AP1G1	0.0647414	0.17171	0.00573	0.047102			FTO	-0.180879	0.0281371	0.0433	0.2543
POLDIP2	-0.110311	0.0434544	0.00573	0.047102			GARNL3	0.168736	-0.102904	0.0434	0.2543
POLR3B	-0.0906508	0.0768866	0.005683	0.047102			HIST4H4	0.197802	0.00924472	0.0433	0.2543
TMEM56	-0.255978	-0.0752165	0.00573	0.047102			PHGDH	-0.301347	0.0217233	0.0435	0.255
FAM107B	-0.106806	0.0916592	0.00573	0.047102			DDX19A	0.0161687	-0.117069	0.0437	0.2556
NARS	-0.0803947	0.130754	0.00573	0.047102			PKNOX1	-0.23463	-0.0232907	0.0437	0.2557
C19orf66	-0.06805	0.16871	0.00573	0.047102			PGRMC1	-0.255012	-0.0420144	0.0441	0.2572
SRSF3	-0.0145957	0.321855	0.00573	0.047102			R3HDM2	-0.00867373	0.124031	0.0441	0.2572
PROC	0.199085	-0.0108529	0.005762	0.047317			TANK	-0.322023	-0.0986959	0.0441	0.2572
SCEL	1.0535	-0.0238545	0.00579	0.047455			C1R	-0.727913	-0.198157	0.0445	0.2578
PRSS8	0.45018	0.103306	0.005786	0.047455			CCAR1	0.00499389	0.0446798	0.045	0.2578
SLC16A3	0.0434619	-0.443669	0.005873	0.047882			CRELD2	0.254982	-0.24703	0.0451	0.2578
VPS36	0.116092	0.00846023	0.005873	0.047882			DEF6	-0.151131	0.0916665	0.045	0.2578
SNRNP70	0.00723848	0.0949992	0.005873	0.047882			DGKH	0.310432	0.0522893	0.0458	0.2578
AASDHPPT	-0.187698	-0.0274184	0.005873	0.047882			EEF2	-0.0711733	0.172358	0.0458	0.2578
CTPS1	-0.19887	0.106914	0.005873	0.047882			EHMT2	0.0127282	0.119751	0.0458	0.2578
EPHB2	0.0792802	-0.181527	0.005909	0.048124			ESPN	-0.833523	-0.162218	0.045	0.2578
HEXDC	-0.164555	0.0980921	0.005959	0.048483			FBXL20	0.0888575	-0.0147162	0.0452	0.2578
ENPP1	0.266132	-0.181939	0.00602	0.048725			FGD5	0.105821	-0.0449244	0.0458	0.2578
IRS2	0.106128	-0.173423	0.00602	0.048725			GAS2L1	0.133503	0.00281956	0.045	0.2578
AIMP1	0.0116867	0.115499	0.00602	0.048725			GPRIN1	0.0562194	-0.126558	0.0458	0.2578
ACO2	-0.266414	0.0533469	0.00602	0.048725			GRN	-0.31172	0.133992	0.0447	0.2578
ALDH4A1	-0.844566	-0.349859	0.00602	0.048725			KIAA1109	0.0192207	0.0591526	0.045	0.2578
ZNF609	-0.0920468	0.0232146	0.006046	0.048886			LRP1	-0.00709013	-0.190523	0.045	0.2578
IGFBP7	0.411844	-0.195294	0.006169	0.049349			MDH2	-0.0391521	0.178951	0.0443	0.2578
SLPI	0.487331	-0.0784281	0.006172	0.049349			MORC4	0.0567962	-0.246517	0.0456	0.2578
HSPA12A	0.0613389	-0.249582	0.006169	0.049349			P2RY10	-0.501526	-0.206238	0.0456	0.2578
ARL3	0.200607	-0.0584177	0.006169	0.049349			PAG1	-0.216678	-0.0567965	0.0458	0.2578
TMEM189	0.143521	-0.0625022	0.006114	0.049349			PLIN3	0.0933944	-0.0233239	0.045	0.2578
RPL7A	-0.000815184	0.0740883	0.006169	0.049349			PSMA6	0.019646	0.29581	0.0448	0.2578
SNW1	-0.0816688	0.043772	0.006169	0.049349			RASIP1	-0.186772	0.0436845	0.0458	0.2578
TRIM26	-0.0224405	0.108999	0.006169	0.049349			RBM15	0.0299732	0.100222	0.0458	0.2578
EIF3F	-0.0481671	0.0950898	0.006169	0.049349			RFFL	-0.0831131	0.110667	0.0452	0.2578
LTV1	-0.176326	0.110206	0.006169	0.049349			SEC23A	0.259865	0.0737052	0.0452	0.2578
GATM	-1.03395	-0.270658	0.006169	0.049349			SMAP	-0.186149	-0.0549015	0.0457	0.2578
STEAP2	0.171092	-0.199207	0.006219	0.049678			SNW1	0.114522	0.0138985	0.0458	0.2578
CNTN1	0.213394	-0.267248	0.006285	0.050099			SPATA18	0.14598	-0.0770151	0.0458	0.2578
CHMP2B	0.0768201	-0.0806085	0.006323	0.050099			TGOLN2	0.0810149	-0.224962	0.045	0.2578
KIF16B	0.115252	-0.0204167	0.006323	0.050099			TOP1	0.124826	-0.0125905	0.0457	0.2578
RPS9	-0.0211776	0.102626	0.006323	0.050099			TTC7A	0.167391	0.0462765	0.045	0.2578
MIA2	-0.0798894	0.0627249	0.006323	0.050099			WRAP53	-0.0253625	0.16556	0.045	0.2578
FAAH	-0.116958	0.18797	0.006323	0.050099			XRCC6	-0.148537	0.0003861	0.0458	0.2578
TRAP1	-0.170524	0.154638	0.006323	0.050099			YWHAQ	0.149045	-0.0214413	0.045	0.2578
CYB5A	-0.726571	-0.30439	0.006323	0.050099			VAMP7	0.204326	-0.0901415	0.046	0.2589
EDNRA	0.374793	0.0506662	0.006336	0.050153			RAP1B	0.210777	-0.315794	0.0463	0.2602
TMEM199	-0.0865774	0.0954152	0.006376	0.050423			DENND4C	0.00949261	-0.0304467	0.0466	0.2609
LENG1	0.0985157	-0.0562113	0.006436	0.050778			NAPA	-0.0569494	0.0695831	0.0466	0.2609
PLXND1	0.0604157	-0.0506826	0.006479	0.050778			NSMCE3	-0.0683985	0.246419	0.0467	0.2609
CDC40	-0.127378	0.00127685	0.006479	0.050778			PDE3B	-0.189366	0.00232577	0.0466	0.2609
ALG6	-0.100733	0.0687278	0.006479	0.050778			REEP4	-0.10573	0.072106	0.0466	0.2609
PRMT5	-0.0328471	0.152388	0.006479	0.050778			TMC4	0.286877	0.0449682	0.0469	0.2616
ACP1	-0.064624	0.129143	0.006479	0.050778			TTC25	-0.0905734	-0.407399	0.0469	0.2616
TTC38	-0.21723	-0.0150579	0.006479	0.050778			CRYZ	0.000894993	0.109381	0.0472	0.2622
THUMPD1	-0.130851	0.0829266	0.006479	0.050778			ERICH1	-0.0704846	0.0966447	0.0471	0.2622
PIR	-0.386744	-0.0274669	0.006479	0.050778			MSL1	-0.0196174	0.14938	0.0475	0.2622
BACH1	0.157207	-0.0888329	0.006639	0.05152			PDZD2	0.000699127	-0.305498	0.0471	0.2622
F9	0.19218	-0.0486169	0.006639	0.05152			PHF2	0.0592616	-0.0862869	0.0475	0.2622
PAFAH1B2	0.202206	0.01014	0.006639	0.05152			POLD3	-0.261818	-0.0160291	0.0475	0.2622
MINPP1	0.143405	-0.0431954	0.006639	0.05152			RPS27A	-0.13694	-0.414001	0.0475	0.2622
PSMD14	0.0722281	0.167312	0.006639	0.05152			SHC1	0.14504	-0.152421	0.0475	0.2622
LRRC47	-0.0492039	0.11833	0.006639	0.05152			SLC12A8	-0.485056	-0.10193	0.0475	0.2622
GOSR1	-0.063024	0.109772	0.006639	0.05152			STARD8	0.130679	-0.0471788	0.0472	0.2622
SNRNP27	-0.0942828	0.0892055	0.00662	0.05152			VIM	0.0419836	-0.0590997	0.0475	0.2622
NSUN4	-0.189666	0.0628932	0.00661	0.05152			PRKCH	-0.00827127	0.11573	0.0477	0.2629
GIMAP8	-0.225596	0.0834918	0.006639	0.05152			GRK5	-0.104417	0.0341672	0.0478	0.2631
KCNN4	-0.0948788	-0.905974	0.006812	0.05235			DOP1A	0.307244	-0.0186685	0.0479	0.2636
ITGA6	-0.0807823	-0.50117	0.006802	0.05235			ZNF784	-0.100382	-0.0136064	0.048	0.2636
CHMP2A	0.130066	-0.00576977	0.006802	0.05235			C19orf57	0.216776	-0.0884638	0.0482	0.2642
EXOSC8	-0.0550135	0.0831683	0.006802	0.05235			CHD4	-0.140272	0.0266926	0.0484	0.2642
ATG3	-0.0231439	0.116708	0.006802	0.05235			HSPB6	0.0197875	-0.123486	0.0484	0.2642
RBM42	-0.120165	0.0320521	0.006802	0.05235			KDM2A	-0.0797246	0.013426	0.0484	0.2642
MAT2A	-0.121806	0.0618893	0.006802	0.05235			SMG6	-0.0559389	0.162046	0.0481	0.2642
FECH	-0.0818931	0.127246	0.006802	0.05235			TTC33	-0.263103	-0.0407985	0.0484	0.2642
PYHIN1	-0.224452	0.124057	0.00681	0.05235			ZMYM4	-0.0510723	0.107664	0.0484	0.2642
ACAT1	-0.870332	-0.221006	0.006802	0.05235			ATP6AP1	0.135988	-0.0633956	0.0487	0.2655
NBEA	0.185289	-0.084069	0.006867	0.052716			CCR5	-0.0633361	0.228999	0.049	0.2661
POLR2J	-0.00700874	0.0783598	0.00697	0.053247			DAGLA	-0.118845	0.0584173	0.049	0.2661
CDS2	-0.0447033	0.0981625	0.00697	0.053247			IMMT	-0.0425609	0.0442975	0.049	0.2661
NFU1	-0.104878	0.0590929	0.00697	0.053247			MVB12B	0.187828	0.0788014	0.049	0.2661
PITPNA	0.0202128	0.201086	0.00697	0.053247			STK38	-0.0996726	0.232301	0.049	0.2661
SLC25A42	-0.507256	-0.15416	0.00697	0.053247			CNN3	0.0783253	-0.0292413	0.0493	0.2664
FBLL1	0.0389537	-0.057072	0.007047	0.053784			KANK2	0.126993	-0.0819517	0.0493	0.2664
ADAMTSL2	0.0702753	-0.294981	0.00714	0.054236			N4BP1	-0.0880511	0.0292342	0.0493	0.2664
SDAD1	-0.136564	0.0332114	0.00714	0.054236			NFIX	0.0772682	-0.164987	0.0493	0.2664
SCLY	-0.335633	-0.0129205	0.00714	0.054236			LEPR	-1.25648	-0.985708	0.0494	0.2667
CHDH	-0.268029	0.125957	0.00714	0.054236			HIP1R	-0.182084	0.0522681	0.0496	0.2674
AKR1D1	-0.785804	-0.321976	0.00713	0.054236			SIGLEC10	-0.0356887	0.0801229	0.0496	0.2675
EMC9	0.0443582	-0.303275	0.007173	0.054432			CDS1	0.0101622	0.277048	0.0501	0.2693
PLCB4	0.142904	-0.127971	0.00721	0.054663			EHD1	0.109944	0.0617045	0.05	0.2693
LAMA4	0.210467	-0.219932	0.007315	0.054927			RNF2	0.137894	-0.068961	0.0501	0.2694
MYO1E	0.283294	0.0771247	0.007315	0.054927			IBTK	-0.180284	-0.0370485	0.0502	0.2695
PAK4	0.0879767	-0.104403	0.007315	0.054927			NFIL3	-0.013965	-0.0808228	0.0502	0.2695
LZTS2	0.113966	-0.0542086	0.007271	0.054927			BORCS6	-0.0723069	0.0640719	0.0511	0.2708
ERH	0.0546379	0.178072	0.007315	0.054927			CYFIP1	0.142687	-8.70606e-06	0.0507	0.2708
ZCCHC17	-0.0733709	0.0554623	0.007309	0.054927			EHMT1	0.172411	-0.0793004	0.0509	0.2708
TAF6L	-0.104065	0.0366193	0.007304	0.054927			EVC	0.0592018	-0.480841	0.051	0.2708
GALK2	-0.0257293	0.181946	0.007315	0.054927			INTS12	-0.014252	0.10996	0.0511	0.2708
VAMP5	-0.0987136	0.171302	0.007315	0.054927			MYO18A	-0.0627309	0.0515896	0.0509	0.2708
AKR1C1	-1.55899	-0.579111	0.007315	0.054927			NF1	0.100588	-0.0211669	0.0511	0.2708
IGF2	0.0689972	-0.666201	0.00745	0.055734			PDIA6	-0.411591	0.0284509	0.0511	0.2708
FHL2	0.367086	-0.217343	0.007493	0.055734			SKIV2L	0.171491	0.0377464	0.0511	0.2708
MMRN1	0.146349	-0.41744	0.007437	0.055734			SLC20A2	0.142011	-0.0525138	0.0511	0.2708
PPP1R14A	0.260359	-0.233085	0.007493	0.055734			SYNJ2	-0.0266241	-0.189157	0.0511	0.2708
FKBP7	0.189805	-0.106554	0.007493	0.055734			ZNF280C	0.0591237	-0.118526	0.051	0.2708
ESYT2	0.140417	-0.0303266	0.007493	0.055734			ZNF827	0.287665	0.00940802	0.051	0.2708
HNRNPM	-0.0302943	0.0558599	0.007493	0.055734			CASP10	-0.530315	0.10054	0.0512	0.2709
UBE2V2	-0.0330741	0.0739161	0.007493	0.055734			ICE2	-0.0317961	0.097045	0.0514	0.2718
SGSH	-0.246736	-0.0944491	0.007493	0.055734			PSMB8	-0.0594384	0.162706	0.0516	0.2726
GRHPR	-0.457016	-0.219303	0.007493	0.055734			WDR74	-0.298971	0.0410575	0.0516	0.2726
DENND2A	0.148614	-0.451061	0.007675	0.056717			ANXA2	0.0793026	-0.125698	0.052	0.2727
NT5DC3	0.0857418	-0.231996	0.007675	0.056717			ASPSCR1	-0.105856	0.0597809	0.052	0.2727
EFTUD2	-0.0203635	0.0671572	0.007675	0.056717			CEP164	0.101032	0.041662	0.052	0.2727
ZC3H18	-0.0705113	0.0547357	0.007675	0.056717			GAS2	-0.579046	-0.233116	0.052	0.2727
USP14	-0.0727635	0.137954	0.007675	0.056717			GLIPR2	0.0781178	-0.211798	0.052	0.2727
ATP5H	-0.125005	0.0946829	0.007675	0.056717			KDM3B	0.038587	-0.060617	0.052	0.2727
SIRT3	-0.191044	0.0714254	0.007675	0.056717			SLC12A4	0.140908	-0.0128932	0.052	0.2727
PLAT	-0.0186515	-0.382162	0.007777	0.057417			SLC39A6	0.0244619	-0.287041	0.052	0.2727
STK11	0.10837	-0.0147832	0.007789	0.057449			ZC3HAV1L	-0.022282	-0.200087	0.0521	0.2728
RAB34	0.302673	-0.177766	0.007861	0.057656			ATF7IP	-0.0490825	0.0982661	0.053	0.2746
ATP9A	0.251958	-0.0276734	0.007861	0.057656			DDX6	-0.123502	0.0549862	0.0526	0.2746
ARL8A	0.201915	0.0377784	0.007861	0.057656			EIF4H	-0.145721	0.0981051	0.053	0.2746
DDB1	0.0318114	0.107703	0.007861	0.057656			HABP4	0.109967	-0.0646828	0.053	0.2746
CBX3	-0.139266	0.0575716	0.007861	0.057656			NEK3	0.108256	-0.120678	0.053	0.2746
SUPT16H	-0.200094	0.0313537	0.007861	0.057656			PRKACA	0.175012	-0.035718	0.053	0.2746
PCDH7	0.0482976	-0.211635	0.007882	0.057757			PTMS	-0.164838	0.156636	0.0527	0.2746
TMPPE	0.0998147	-0.147977	0.007899	0.057828			SGMS1	-0.234536	0.125714	0.053	0.2746
GAS7	0.105328	-0.157881	0.00797	0.058294			SLC9A1	0.141921	0.00209844	0.053	0.2746
TNFAIP6	-0.282123	-1.00174	0.008051	0.058397			SSBP4	0.0548135	-0.00904835	0.053	0.2746
MFSD10	0.187832	-0.0486199	0.008051	0.058397			TNIK	0.0952011	-0.117105	0.053	0.2746
FBXW8	0.115445	-0.0802426	0.008027	0.058397			ARL6IP6	0.130962	0.0561006	0.054	0.2769
CCDC91	0.155674	-0.0330179	0.008051	0.058397			ARVCF	-0.141561	0.145241	0.054	0.2769
PDDC1	0.118197	-0.0185475	0.008051	0.058397			ATP7A	0.124032	0.0312047	0.054	0.2769
WDR12	-0.116187	-0.0468039	0.008051	0.058397			CD276	-0.0619309	-0.348613	0.054	0.2769
SYNCRIP	-0.0890127	0.00841562	0.008051	0.058397			CIRBP	-0.19683	0.100587	0.054	0.2769
SNIP1	-0.0972823	0.0480201	0.008026	0.058397			FTSJ3	-0.152965	-0.0288225	0.054	0.2769
GIMAP7	-0.342486	0.112479	0.008051	0.058397			PKM	0.201312	0.00584512	0.054	0.2769
AGAP1	0.16472	-0.086653	0.008135	0.058959			RBM22	-0.0445122	0.368501	0.054	0.2769
SLC43A2	-0.0967777	0.168723	0.008183	0.059248			STAT1	-0.0747129	0.0596389	0.054	0.2769
MYH11	0.19816	-0.353457	0.008244	0.059367			STAU2	0.0712273	-0.109866	0.054	0.2769
ATP6V0A2	0.174765	0.0350258	0.008244	0.059367			UBR5	0.00679666	0.0946264	0.054	0.2769
DHX37	-0.0833089	0.0477994	0.008244	0.059367			AHNAK	0.158045	-0.105658	0.0549	0.2785
AKAP8L	-0.117047	0.0247714	0.008244	0.059367			AMMECR1L	0.187976	0.0337029	0.0546	0.2785
ANKRD16	-0.249554	0.103038	0.008224	0.059367			CAMK1D	-0.205997	-0.0201303	0.0547	0.2785
SOD2	-0.424506	0.164586	0.008244	0.059367			CDK11B	-0.046149	0.0176731	0.0549	0.2785
MBNL2	0.10198	-0.0952049	0.008294	0.059617			DHX57	-0.179276	0.0367742	0.0549	0.2785
HSCB	-0.258848	-0.0464002	0.008294	0.059617			FTCD	-0.540924	-0.253919	0.0546	0.2785
TMEM55B	0.165968	0.0145342	0.008323	0.059768			GTPBP4	-0.0308243	0.160521	0.0547	0.2785
ARHGAP32	0.126359	-0.0906618	0.008343	0.059821			MARCKSL1	-0.181391	-0.0781559	0.0549	0.2785
RPS27	-0.0739653	0.0530981	0.008345	0.059821			PLEKHF2	-0.0329398	0.127517	0.0548	0.2785
NEXN	0.291139	-0.0920572	0.008443	0.060027			RNASEH1	-0.0354302	0.0487955	0.0544	0.2785
ITGB5	0.159668	-0.203613	0.008443	0.060027			SCLY	-0.393108	0.0743684	0.055	0.2785
AKAP12	0.0657571	-0.237633	0.008443	0.060027			STARD13	0.00899485	-0.113473	0.0549	0.2785
ACSL4	-0.304586	-0.583581	0.008443	0.060027			TRIP10	0.152563	0.00745664	0.0549	0.2785
B4GALT1	0.140116	-0.0628821	0.008443	0.060027			ADARB1	0.316335	0.155329	0.0551	0.2788
CALR	-0.10094	0.0222138	0.008443	0.060027			SNN	-0.353866	0.0959236	0.0552	0.2791
TCEA1	-0.0982363	0.0471803	0.008443	0.060027			HCK	0.0970926	-0.227249	0.0555	0.2806
DCAF8	-0.0591379	0.113214	0.008443	0.060027			CDS2	-0.170781	0.0261269	0.0559	0.2819
MRPS35	-0.094431	0.0805028	0.008443	0.060027			RFX5	-0.0456387	0.0697702	0.0559	0.2819
SPINT1	0.473429	0.136485	0.008645	0.061025			SLC4A4	-0.578484	-0.0697829	0.0559	0.2819
ENG	0.0102221	-0.203205	0.008645	0.061025			OTULINL	0.137196	-0.278253	0.0562	0.2831
ALG1	0.114225	0.193314	0.008645	0.061025			AHDC1	0.165166	0.0385064	0.0569	0.2845
ZNF638	-0.0680232	0.0252108	0.008645	0.061025			BCL2L12	0.157571	0.028868	0.0568	0.2845
DAP3	-0.163693	0.0746189	0.008645	0.061025			CSNK1E	0.195078	0.00378198	0.0569	0.2845
TSNAX	-0.106097	0.14201	0.008645	0.061025			FOXO4	0.129204	-0.0113351	0.0569	0.2845
DHRS7B	-0.179509	0.140352	0.008645	0.061025			MYO9A	0.153344	-0.0192701	0.0569	0.2845
IFIT2	-0.225665	0.170853	0.008645	0.061025			NRBP2	0.165861	0.00575305	0.0569	0.2845
NA	0.16583	-0.251955	0.008688	0.061277			RAB14	9.86135e-05	0.0917913	0.0567	0.2845
KIRREL	0.0568319	-0.146636	0.008747	0.061633			SNX2	0.000868867	0.0764553	0.0569	0.2845
RPUSD4	-0.233025	0.0667792	0.008764	0.061701			UBE2E3	-0.165674	-0.0707419	0.0569	0.2845
NAB2	0.0985933	-0.11864	0.008777	0.061735			ELP1	-0.0194372	0.1145	0.0571	0.2848
PRSS22	0.242859	-0.342323	0.008848	0.061821			RBM20	-0.0790933	-0.359089	0.0571	0.2848
CXCL12	0.208533	-0.362071	0.008851	0.061821			LAMC2	0.0501986	-0.528036	0.0573	0.2855
SETD2	0.119222	-0.0973082	0.008852	0.061821			ARID4A	-0.11598	-0.0219834	0.058	0.2858
TAOK1	0.0862033	-0.0226503	0.008851	0.061821			BHLHA15	-0.799834	-0.281514	0.0575	0.2858
AKT1	0.0583065	-0.0423363	0.008851	0.061821			BLNK	-0.375087	-0.103231	0.058	0.2858
TUFM	-0.0552427	0.0927193	0.008851	0.061821			DSTN	0.211709	0.0104959	0.058	0.2858
NOP58	-0.152779	-8.55309e-06	0.008851	0.061821			DTNBP1	0.0369759	0.150044	0.058	0.2858
CAPRIN1	-0.0129894	0.207928	0.008851	0.061821			MAP3K10	0.24151	0.0161702	0.0578	0.2858
UNC5B	0.19305	-0.0789573	0.009064	0.062915			PLXNB2	-0.0522066	0.168987	0.058	0.2858
BPGM	0.171279	-0.0720269	0.009062	0.062915			PPP1R3G	0.0648021	-0.297595	0.058	0.2858
PPP1R12A	0.138619	-0.0426606	0.009062	0.062915			PRAG1	0.158692	-0.00922099	0.058	0.2858
LIMS1	0.183047	0.0161926	0.009062	0.062915			SENP7	0.00295168	0.158022	0.0579	0.2858
NRP1	0.125612	-0.0230641	0.009062	0.062915			TRUB1	0.0159734	0.208331	0.0579	0.2858
SNX13	0.172843	0.0399451	0.009016	0.062915			WDR55	-0.234083	0.0508906	0.058	0.2858
HDAC1	-0.0301172	0.128656	0.009062	0.062915			DEDD	-0.171486	0.121321	0.0582	0.2864
GLT8D2	0.161472	-0.0987047	0.009227	0.063725			C2CD5	0.0468218	0.127726	0.059	0.2886
FKBP9	0.182859	-0.0473667	0.009278	0.063725			CANX	-0.28657	-0.0475746	0.059	0.2886
SLC4A7	0.0323266	-0.196855	0.009278	0.063725			COL5A1	0.140705	-0.08779	0.059	0.2886
TLN2	0.190418	-0.0220073	0.009278	0.063725			FLOT1	0.0647178	-0.0211079	0.059	0.2886
PREB	0.0249044	0.0929811	0.009278	0.063725			HUWE1	0.0336914	-0.0260579	0.059	0.2886
NUP50	-0.0740509	0.0568568	0.009278	0.063725			MAP1S	0.13761	0.0600031	0.059	0.2886
MRPS6	-0.120057	0.0308935	0.009278	0.063725			RBBP7	-0.224815	0.0162226	0.0589	0.2886
RBM39	-0.107653	0.0507622	0.009278	0.063725			RING1	-0.0479336	0.0199465	0.059	0.2886
VRK2	-0.138231	0.0265372	0.009191	0.063725			CCDC144A	-0.107374	0.179129	0.0591	0.2887
MCCC1	-0.192427	0.0896435	0.009278	0.063725			PLIN2	-0.586329	-0.977404	0.0595	0.2902
PHYH	-0.636218	-0.27788	0.009278	0.063725			SHE	-0.331212	-0.0717133	0.0595	0.2902
SAT2	-0.658264	-0.102091	0.009278	0.063725			ARL3	0.225349	0.0362213	0.0598	0.2904
COL7A1	-0.287115	-0.810895	0.009497	0.064784			CDC20	-0.58575	-0.064028	0.0598	0.2904
WDR1	0.261685	0.0889379	0.009497	0.064784			CHFR	-0.0202012	0.135955	0.0601	0.2904
PRPF19	-0.0049736	0.0834565	0.009497	0.064784			CIB1	0.257612	-0.181187	0.0598	0.2904
MBNL1	0.0219752	0.143883	0.009497	0.064784			GYPC	-0.0381348	0.233262	0.0596	0.2904
DNAJC7	-0.133033	0.0330809	0.009497	0.064784			NAP1L1	0.0944791	-0.0241712	0.06	0.2904
HSD17B10	-0.109831	0.143257	0.009497	0.064784			SRSF4	-0.0189718	0.0715791	0.06	0.2904
HIP1R	-0.252024	0.038889	0.009497	0.064784			SYBU	-0.174024	-0.0256946	0.06	0.2904
QPRT	-0.536598	-0.0894703	0.009497	0.064784			TBC1D2B	-0.0235531	0.123607	0.06	0.2904
ADAMTS2	0.252717	-0.305604	0.009658	0.065577			VAPA	-0.0292251	0.13135	0.06	0.2904
NPC1	-0.0697377	-0.409525	0.009722	0.065577			VASP	-0.00317916	0.161457	0.06	0.2904
FAM21A	0.0228201	0.0938929	0.009722	0.065577			VRK1	-0.197956	0.0416025	0.0601	0.2904
RRP1	-0.164277	-0.0394155	0.009722	0.065577			ALS2	0.00876113	0.09206	0.0611	0.2911
FAM96A	-0.111245	0.0254323	0.009722	0.065577			CD2BP2	-0.185355	-0.0534198	0.0611	0.2911
HYPK	-0.0263018	0.116363	0.009722	0.065577			CLCN7	-0.0161022	0.144402	0.0611	0.2911
MRPS9	-0.0769732	0.0975905	0.009722	0.065577			FOXN3	-0.0710331	0.0730273	0.0612	0.2911
RPP30	-0.0953184	0.0878623	0.009722	0.065577			HIVEP3	-0.100014	0.00662649	0.0611	0.2911
TXNL4B	-0.174093	0.0171129	0.009643	0.065577			HOOK3	0.232855	0.0634201	0.0605	0.2911
ATP5O	-0.156913	0.0446214	0.009722	0.065577			IL1RL2	-0.029465	0.148668	0.061	0.2911
ACAA2	-0.424194	-0.199336	0.009722	0.065577			MRE11	-0.11063	0.0169707	0.061	0.2911
CMC2	-0.192043	0.106955	0.009702	0.065577			MYO1D	0.250977	0.0916272	0.061	0.2911
01-Sep	-0.385898	-0.0179521	0.009722	0.065577			MYOF	0.0754862	-0.0203581	0.0611	0.2911
RBM4B	0.176918	-0.0337994	0.009746	0.065684			P2RX1	-0.015503	0.180951	0.0606	0.2911
PHLDB1	0.195171	-0.0258062	0.009951	0.066497			PABPN1	0.038197	0.186588	0.0612	0.2911
TMEM2	0.156554	-0.0122396	0.009951	0.066497			PPP1R3F	0.125199	-0.031941	0.0612	0.2911
CFAP36	0.0254839	-0.124204	0.009951	0.066497			RAD54L2	-0.00702902	0.113481	0.0612	0.2911
PES1	-0.10203	0.00799796	0.009951	0.066497			RPLP2	-0.0773737	0.00352706	0.0607	0.2911
FAM134C	-0.0705532	0.0484075	0.009951	0.066497			TGFBI	0.118719	-0.0985966	0.0607	0.2911
LSM1	-0.021829	0.100825	0.009951	0.066497			THOC1	-0.0575705	0.098174	0.0611	0.2911
MBD1	-0.0371335	0.196783	0.009951	0.066497			ZNRF2	-0.0425212	0.0804038	0.0611	0.2911
ETFA	-0.0947903	0.250767	0.009951	0.066497			CHMP5	-0.0875268	0.186299	0.0614	0.2917
AMT	-0.515218	-0.0687287	0.009951	0.066497			CLK4	-0.0812081	0.133946	0.0615	0.292
UGT2B15	-1.45032	-0.77712	0.009951	0.066497			FRAT1	-0.366349	0.0122988	0.0617	0.2926
MED6	-0.061998	0.0789559	0.010066	0.067207			ANK1	0.010532	-0.260356	0.0622	0.2932
TNC	-0.424016	-0.907395	0.010185	0.067432			CABLES1	-0.0597289	0.117397	0.0622	0.2932
SPON1	-0.0184937	-0.482591	0.010185	0.067432			DCUN1D3	0.262586	-0.0662398	0.0619	0.2932
MCAM	0.0460528	-0.30457	0.010185	0.067432			HBB	-0.320792	-0.3662	0.0622	0.2932
AKT3	0.217105	-0.0305181	0.010185	0.067432			OSBP	-0.0523797	0.0972619	0.0622	0.2932
PSD3	0.000926327	-0.197181	0.010185	0.067432			RAB3IP	-0.121759	0.00767169	0.0622	0.2932
PTK2	0.0779203	-0.0710225	0.010185	0.067432			SRSF3	0.11692	0.227918	0.0622	0.2932
MTA2	-0.0615884	0.0560672	0.010185	0.067432			KCTD5	0.0731923	0.262735	0.0623	0.2933
EFTUD1	-0.0406411	0.101919	0.010185	0.067432			ELF1	0.121296	-0.0378781	0.0633	0.2966
HSD17B8	-0.265333	0.0681701	0.010185	0.067432			IL1RAP	0.0226282	-0.0864201	0.0633	0.2966
ANXA4	-0.268161	0.297823	0.010185	0.067432			LAT	-0.201975	-0.0236283	0.0633	0.2966
ZBTB8OS	-0.149465	0.116472	0.010204	0.067502			MTMR3	0.0189892	0.0637174	0.0633	0.2966
SEPN1	0.192528	0.00703652	0.010324	0.06824			MYH10	0.151186	-0.0694075	0.0633	0.2966
XXYLT1	0.161943	0.0300692	0.010346	0.068329			SARM1	-0.303406	-0.474987	0.0633	0.2966
SNF8	0.109566	-0.0497375	0.010423	0.068666			TTC7B	0.178043	0.0159375	0.0636	0.2977
MOB2	0.130291	0.0694256	0.010423	0.068666			AMOTL2	0.13498	0.057604	0.0644	0.3006
SYT1	-0.130313	0.0489025	0.010414	0.068666			FKBP15	-0.0588539	0.0404571	0.0644	0.3006
MOCS1	-0.33521	0.0183747	0.010506	0.069152			IL16	-0.169305	0.0150429	0.0644	0.3006
SELL	0.14425	-0.00030769	0.010566	0.069493			ZNF507	0.151833	0.045839	0.0644	0.3006
NT5DC2	0.0729783	-0.142139	0.010667	0.069574			PPARG	-0.176504	-0.460543	0.0647	0.3015
CAMSAP2	0.0522436	-0.126315	0.010667	0.069574			SLCO4A1	-0.246221	-0.608289	0.0649	0.3025
CLCN7	0.0992966	-0.0289953	0.010667	0.069574			HMCES	-0.175805	-0.0295886	0.0651	0.3029
RPL23	-0.0112394	0.0428442	0.010667	0.069574			XPO6	-0.0773931	0.144937	0.0651	0.303
POLR2B	0.025354	0.108392	0.010667	0.069574			FER	0.164731	-0.0390139	0.0653	0.3033
PRPF8	-0.00394809	0.0855969	0.010667	0.069574			EIF2B5	0.0241673	0.105007	0.0655	0.3035
SAFB2	-0.0768819	0.0273378	0.010667	0.069574			LDHA	0.307153	-0.0850589	0.0655	0.3035
DPP3	-0.0243142	0.161244	0.010667	0.069574			SIRT1	-0.0814661	0.0701914	0.0655	0.3035
HIST1H1B	-0.022846	0.201019	0.010667	0.069574			SLC25A1	0.0448201	-0.143027	0.0656	0.3035
SEPHS2	-0.141904	0.095545	0.010667	0.069574			TUT4	-0.242186	0.0397499	0.0655	0.3035
SEMA7A	0.346767	-0.206332	0.01077	0.070187			ARHGAP22	0.150087	-0.0282067	0.0658	0.3044
RASA1	-0.00918343	-0.237524	0.010915	0.070669			VPS13D	0.0205926	0.0695332	0.0667	0.3079
IK	-0.00922746	0.0471396	0.010915	0.070669			ZC3H8	-0.218173	-0.047952	0.0667	0.3079
ACIN1	-0.0026916	0.0799356	0.010915	0.070669			UBAC1	0.320401	0.0868164	0.0668	0.3082
ADRM1	-0.035265	0.0807909	0.010915	0.070669			CACHD1	0.035066	-0.197639	0.067	0.3086
NDUFA5	-0.115417	0.0249954	0.010915	0.070669			SDC1	0.106608	-0.229564	0.067	0.3086
KIN	-0.172965	0.00728909	0.010915	0.070669			G6PD	-0.160834	0.0140429	0.0672	0.309
ECHDC1	-0.171088	0.0594029	0.010915	0.070669			ARHGAP5	0.0503537	-0.127605	0.0679	0.3105
GBP1	-0.319083	0.0482057	0.010915	0.070669			CCDC6	0.0398731	0.156268	0.0679	0.3105
PNPLA2	0.218259	-0.0733231	0.011006	0.071195			CCZ1	0.169616	0.0663689	0.0677	0.3105
CD1A	-0.23379	-0.930642	0.011016	0.071201			CYB5R3	0.146266	-0.0877932	0.0679	0.3105
ACTN4	0.19462	0.0230679	0.011169	0.071781			LMO7	0.0281422	-0.136027	0.0679	0.3105
ITCH	0.176509	0.0333057	0.011169	0.071781			NARS	-0.219977	-0.062529	0.0679	0.3105
SNRPA1	-0.0011944	0.0681788	0.011169	0.071781			RAB3GAP2	-0.100446	0.13607	0.0678	0.3105
PGAM5	-0.0576912	0.0498129	0.011169	0.071781			XRN1	-0.253026	-0.11763	0.0679	0.3105
MARS	-0.0542706	0.0976635	0.011169	0.071781			PGM5	0.0444975	-0.29645	0.068	0.3108
RRP12	-0.098745	0.0596687	0.011169	0.071781			MARK1	0.22534	-0.139995	0.0683	0.3117
HCLS1	-0.163917	0.0471273	0.011169	0.071781			GGA2	0.169623	0.00949609	0.0685	0.3124
RASA3	0.194499	0.0026019	0.011428	0.072792			ACIN1	0.0254218	0.0618173	0.069	0.313
JAM3	0.137244	-0.0186982	0.011394	0.072792			CCDC9	-0.0963173	0.075526	0.069	0.313
SPRYD7	0.0654905	-0.0300021	0.011428	0.072792			MCAM	-0.0331329	-0.226978	0.069	0.313
GPN1	-0.0305298	0.0656144	0.011428	0.072792			PLCB2	-0.0913702	0.132008	0.0688	0.313
C1orf123	0.00195495	0.143579	0.011428	0.072792			PRRT3	0.0955317	-0.114211	0.0688	0.313
MATR3	-0.00483909	0.138868	0.011428	0.072792			TEP1	0.131486	-0.0643481	0.069	0.313
SRPR	-0.0776101	0.0740201	0.011428	0.072792			TSNAX	-0.0125908	0.164531	0.069	0.313
PGRMC2	-0.137733	0.0675349	0.011428	0.072792			ZSCAN31	-0.138569	0.181853	0.0692	0.3134
CD74	-0.351142	-0.117043	0.011428	0.072792			GPATCH1	-0.0812675	0.041995	0.0696	0.3148
ZAP70	-0.149489	0.0996534	0.011428	0.072792			TRPC6	0.178496	-0.0245646	0.0696	0.3148
C17orf80	-0.0855434	0.216766	0.011357	0.072792			COPRS	-0.243527	-0.0692398	0.0702	0.3161
HERC6	0.0909483	-0.154292	0.011489	0.073122			DPM1	0.278209	0.147724	0.0702	0.3161
FUT4	0.131421	-0.0923276	0.01161	0.073837			RGS14	-0.20473	0.0235009	0.0702	0.3161
MYLK	0.262041	0.0256409	0.011692	0.073878			RRM2B	-0.00535423	-0.164794	0.0703	0.3161
TAF15	0.0109031	0.0992347	0.011692	0.073878			SENP1	0.102557	0.0125169	0.0703	0.3161
LUC7L3	-0.0375043	0.088792	0.011692	0.073878			SMARCA5	-0.0785276	0.134055	0.0702	0.3161
RPL21	0.0094487	0.151439	0.011692	0.073878			SNRNP48	0.107349	0.281655	0.0702	0.3161
G3BP2	-0.0225803	0.121677	0.011692	0.073878			ARID4B	0.120303	-0.0595953	0.0714	0.3178
NAA10	-0.0526133	0.130206	0.011692	0.073878			BLOC1S3	-0.0495781	0.137035	0.0713	0.3178
POLE3	-0.159974	0.0449766	0.011692	0.073878			CNTROB	0.0657104	0.0241519	0.0714	0.3178
TPMT	-0.0994938	0.205389	0.011692	0.073878			DYNC1H1	0.242795	0.0610662	0.0714	0.3178
ATP7A	0.147168	-0.0365585	0.011961	0.07498			HELZ	-0.0415977	0.00642542	0.0714	0.3178
INF2	0.131439	-0.000941031	0.011961	0.07498			MSR1	0.0630756	-0.0416473	0.0714	0.3178
MAPRE3	0.11774	0.00529092	0.011961	0.07498			NUDT9	-0.2758	-0.146036	0.0714	0.3178
PPFIBP2	0.00971186	0.137405	0.011961	0.07498			PGM2L1	0.187189	-0.0443695	0.0714	0.3178
SARNP	-0.0615037	0.0691648	0.011961	0.07498			RCAN3	0.358934	0.0761096	0.071	0.3178
AP1M1	-0.109197	0.0485497	0.011961	0.07498			RPS18	0.0375429	0.149363	0.0707	0.3178
TIMM17B	-0.0391992	0.133044	0.011961	0.07498			SIGLEC8	-0.314371	0.00785662	0.0709	0.3178
CANX	-0.168716	0.035085	0.011961	0.07498			TAF11	-0.0531421	0.125917	0.0714	0.3178
NAAA	-0.259103	-0.0127963	0.011961	0.07498			UBN1	-0.0819005	0.0508452	0.0714	0.3178
CISD1	-0.224185	0.0851741	0.011961	0.07498			USP47	-0.00588433	0.0809468	0.0714	0.3178
DIP2C	0.187486	-0.00622777	0.011972	0.074986			CLDN18	-1.12031	-1.56932	0.0721	0.3203
LIMS2	0.161961	-0.0190696	0.012094	0.075695			ATF7IP2	-0.168058	0.0533779	0.0723	0.321
CDAN1	0.0825648	-0.0671328	0.012236	0.075919			CPNE3	0.275625	0.0672487	0.0727	0.321
MTMR9	0.111958	-0.00740679	0.012236	0.075919			DOCK5	0.0696091	-0.115517	0.0727	0.321
PBDC1	-0.0167377	0.0838505	0.012236	0.075919			GPRC5A	-1.00529	-1.38796	0.0727	0.321
RREB1	-0.0334323	0.0686693	0.012236	0.075919			IGHG1	0.389935	-0.204204	0.0724	0.321
XRN2	-0.100611	0.0482203	0.012236	0.075919			MED13	-0.0136307	0.0195973	0.0727	0.321
NPLOC4	-0.0407126	0.11091	0.012236	0.075919			RALA	0.395315	0.0245762	0.0724	0.321
D2HGDH	-0.182953	0.0187507	0.012236	0.075919			SAMSN1	-0.209365	0.0401281	0.0727	0.321
MAEA	-0.07456	0.143459	0.012236	0.075919			CASC4	0.0217568	-0.224398	0.0734	0.3238
PCBD1	-0.159542	0.0774724	0.012236	0.075919			ABI3	-0.0708656	0.152467	0.0738	0.3242
CGN	-0.0864381	0.188236	0.012236	0.075919			ERN1	-0.496132	-0.0901791	0.0736	0.3242
HMGN3	-0.28517	0.0111365	0.012236	0.075919			JMJD1C	-0.0532785	0.0952458	0.0739	0.3242
CXorf56	-0.106117	0.0452497	0.012305	0.076289			JPT2	-0.0964875	0.116409	0.0739	0.3242
CD2	-0.202321	0.0564729	0.01236	0.076565			MYO10	0.191806	-0.0412506	0.0739	0.3242
LAMC2	0.214531	-0.73027	0.012516	0.076872			NOP2	-0.30128	-0.140603	0.0739	0.3242
NCBP2-AS2	0.159499	-0.211418	0.012516	0.076872			TBX2	0.152148	-0.106089	0.0739	0.3242
MATN2	-0.279673	-0.643804	0.012516	0.076872			TRIM2	0.10917	-0.112311	0.0739	0.3242
SYNJ2	0.0382443	-0.0977165	0.012516	0.076872			AMFR	-0.114724	-0.0182195	0.0742	0.3251
MTR	0.10421	-0.00211731	0.012516	0.076872			AKR1A1	-0.00574927	0.148838	0.0744	0.3259
RPS11	0.0682393	0.134699	0.012516	0.076872			HLX	0.0552621	-0.09918	0.0746	0.3266
STRAP	0.0408141	0.154485	0.012516	0.076872			MKNK2	-0.11594	0.101773	0.0748	0.327
PCNA	-0.132137	0.0783141	0.012516	0.076872			CDK17	0.157211	0.0290365	0.0752	0.3271
MTX1	-0.124242	0.0892769	0.012516	0.076872			MINDY1	-0.196278	0.0307195	0.0752	0.3271
RPP25L	-0.264695	0.0307966	0.012501	0.076872			NPR3	0.145183	-0.599123	0.0752	0.3271
ARSE	-0.390627	0.00834112	0.012516	0.076872			RECQL	-0.202025	-0.0794015	0.0752	0.3271
TAF10	-0.027977	0.0650298	0.012554	0.077041			SLC1A5	-0.0439592	-0.145825	0.0752	0.3271
CCDC97	0.144445	0.0112209	0.012663	0.077649			ZNF691	-0.177376	0.0771512	0.0751	0.3271
CADM1	0.256349	-0.289004	0.012802	0.078263			CAV2	0.21026	0.000558977	0.0752	0.3272
NF1	0.153372	0.044461	0.012802	0.078263			PIP5K1A	-0.0219166	0.150212	0.0756	0.3284
VPS45	0.0924168	-0.0113181	0.012802	0.078263			THYN1	-0.0638765	0.0870746	0.0757	0.3285
SF3A1	-0.0402921	0.0838671	0.012802	0.078263			TNFAIP1	-0.134557	0.0270613	0.0757	0.3285
JAG1	0.000314461	-0.216229	0.012874	0.078642			FMNL3	0.203444	-0.0172267	0.0759	0.329
LAMB3	0.230274	-0.632599	0.013094	0.079248			CEP152	0.16844	-0.0274069	0.0762	0.3301
11-Sep	0.0959635	-0.125426	0.01299	0.079248			DNAJB4	-0.0500196	0.0174479	0.0763	0.3304
MIB1	0.093847	-0.0097699	0.013094	0.079248			EMC2	0.268391	0.10385	0.0766	0.3304
PSMD3	0.00438439	0.0922223	0.013094	0.079248			FNDC3A	0.0841517	-0.0649491	0.0765	0.3304
RPS26	-0.0223871	0.0774453	0.013094	0.079248			ING1	0.29536	0.609785	0.0767	0.3304
MTHFS	-0.223613	-0.115146	0.013094	0.079248			PLAC9	-0.27052	-0.831844	0.0767	0.3304
GANAB	-0.00386513	0.111621	0.013094	0.079248			THUMPD3	-0.132381	0.163754	0.0767	0.3304
TXNRD2	-0.219493	-0.0391693	0.013094	0.079248			VGF	-1.14941	-1.45813	0.0765	0.3304
THOP1	-0.0948769	0.0949202	0.013094	0.079248			GSDMD	-0.0282019	0.147028	0.0778	0.3342
PARP14	-0.0400416	0.150434	0.013094	0.079248			PA2G4	-0.110002	0.00953422	0.0778	0.3342
SPRYD4	-0.366006	-0.109181	0.013094	0.079248			ZEB2	0.075569	-0.0219962	0.0778	0.3342
CD48	-0.227817	0.100986	0.013094	0.079248			PRRG4	-0.125215	0.00614165	0.0779	0.3344
B4GALT7	0.152721	-0.137599	0.013236	0.080046			ARAP2	-0.0208393	0.145209	0.078	0.3345
RAC1	0.235917	-0.000863235	0.013391	0.080554			NOB1	-0.0822253	0.172339	0.0781	0.3348
APPL1	0.184512	0.0434924	0.013391	0.080554			MX1	-0.51652	-0.056412	0.0783	0.3356
TARDBP	0.00975091	0.0989662	0.013391	0.080554			MGMT	-0.144829	0.0964208	0.0791	0.3381
UGGT1	-0.0142382	0.106839	0.013391	0.080554			MYO1C	0.16208	-0.0380126	0.0791	0.3381
GIGYF2	-0.0742798	0.0810044	0.013391	0.080554			SFT2D2	-0.135944	0.113401	0.0791	0.3381
CAMK2D	-0.0232237	0.190156	0.013391	0.080554			DNMT1	-0.167537	-0.0810618	0.0795	0.3398
KIAA0391	-0.214972	0.0469598	0.013391	0.080554			SRPRA	-0.321904	0.170873	0.0796	0.3399
PRF1	-0.0591155	0.138909	0.013444	0.080809			PSMB4	-0.14158	0.0939424	0.0799	0.341
MFSD6	0.125525	-0.121217	0.013502	0.081097			AFAP1L1	0.20246	-0.0205649	0.0804	0.3414
SFRP5	0.261331	-0.66927	0.013653	0.081755			EGFR	0.0073685	-0.212156	0.0804	0.3414
HK2	0.103737	-0.497078	0.013695	0.081755			HLA-B	-0.0916787	0.0810459	0.0804	0.3414
KIAA1191	0.12216	-0.0965397	0.013642	0.081755			ITPKB	0.103286	0.0446207	0.0804	0.3414
02-Sep	0.112364	0.0156211	0.013695	0.081755			PIKFYVE	-0.0325575	0.0521223	0.0804	0.3414
PABPC1	-0.00863976	0.082625	0.013695	0.081755			WASHC2C	-0.0493456	0.00773	0.0804	0.3414
PSMD6	0.00904856	0.1021	0.013695	0.081755			FAM169A	-0.315114	-0.0372919	0.081	0.3438
INTS5	-0.00972369	0.126209	0.013695	0.081755			ZFPM2	0.109959	-0.0428344	0.0812	0.344
EIF3J	-0.0496606	0.0967421	0.013695	0.081755			S1PR4	-0.0371008	0.156534	0.0813	0.3442
PDLIM5	0.303942	-0.0324328	0.014004	0.083037			YRDC	0.0110226	0.122066	0.0813	0.3442
MGST3	0.150513	-0.157152	0.014004	0.083037			ADRB2	-0.0820952	0.140679	0.0816	0.3443
AHNAK	0.186706	0.054757	0.014004	0.083037			C16orf54	0.104951	-0.0828731	0.0815	0.3443
MARK2	0.136337	0.0327662	0.014004	0.083037			DMAP1	0.0132925	0.068102	0.0818	0.3443
PSEN1	0.0416194	-0.0546656	0.013989	0.083037			LBR	-0.288739	0.00642238	0.0818	0.3443
EMC4	0.0338412	0.0941252	0.014004	0.083037			RBM4B	-0.0527872	0.129648	0.0817	0.3443
EPS15	0.00936127	0.0962801	0.014004	0.083037			SUPT6H	-0.012058	0.0328739	0.0818	0.3443
DDX19A	0.0306546	0.128818	0.014004	0.083037			SUPT7L	-0.00802524	0.110274	0.0814	0.3443
SMAD4	-0.0314267	0.199645	0.014004	0.083037			SDC2	0.109631	-0.0857703	0.082	0.3451
KIAA1161	0.111239	-0.184164	0.014056	0.083283			ALDH3A2	-0.447025	0.128087	0.0821	0.3453
TNIP1	0.0131186	-0.0598727	0.014083	0.083381			SPRY2	0.137423	0.0530311	0.0822	0.3454
C9orf89	0.131729	-0.190411	0.014106	0.083453			GDI2	0.0197658	0.131467	0.0825	0.3461
ARHGAP18	0.154693	-0.0464448	0.014319	0.083973			SULT2A1	-1.53385	-0.694037	0.0825	0.3461
CNOT10	-0.00438908	0.0620402	0.014319	0.083973			VPS45	-0.260003	0.0185895	0.0828	0.3472
HERC1	-0.0288782	0.0647534	0.014276	0.083973			DMTN	-0.112139	-0.325762	0.0831	0.3474
SRSF11	-0.0257598	0.068617	0.014319	0.083973			EVA1B	0.0460131	-0.13692	0.0831	0.3474
UMPS	-0.0766997	0.0617223	0.014319	0.083973			PARG	-0.177515	-0.0234849	0.0831	0.3474
CCDC23	-0.118544	0.0386384	0.014246	0.083973			SLC16A7	-0.25174	-0.0388489	0.0831	0.3474
TMEM14C	0.109386	0.27796	0.014269	0.083973			CCND2	-0.0322938	-0.197465	0.0845	0.3488
PAF1	-0.102609	0.0701307	0.014319	0.083973			CDC42EP4	-0.212097	-0.0161243	0.0845	0.3488
MRPS15	-0.114494	0.0816884	0.014319	0.083973			DNMBP	0.116127	-0.0977687	0.0845	0.3488
HMBS	-0.0612457	0.172435	0.014319	0.083973			FOXO1	0.0504407	-0.078845	0.0845	0.3488
DHTKD1	-0.427577	-0.150418	0.014319	0.083973			KANSL1	0.0584584	-0.0125292	0.0845	0.3488
NAA40	-0.15847	0.189045	0.014322	0.083973			MCM3	-0.496226	-0.347165	0.0845	0.3488
ITGA3	0.111559	-0.86301	0.014641	0.085075			MYRIP	-0.465653	0.00844912	0.0837	0.3488
CRP	-0.0509945	-0.969572	0.014641	0.085075			NCAPG	-0.408862	-0.204976	0.084	0.3488
ALOX5AP	0.16677	-0.202447	0.014641	0.085075			NEBL	0.121998	-0.363993	0.0845	0.3488
LSAMP	0.0211119	-0.281591	0.014585	0.085075			NUP62	-0.0996957	0.0870297	0.0841	0.3488
VIM	0.0480729	-0.166457	0.014641	0.085075			PARP10	-0.0833791	0.0822181	0.0845	0.3488
SYPL1	0.208824	0.040916	0.014641	0.085075			PEG3	-0.131878	-0.52885	0.0835	0.3488
FUT11	0.0886003	0.0255574	0.01465	0.085075			PSMC5	-0.219906	-0.0309439	0.0845	0.3488
PSMC2	-0.0344464	0.0294536	0.014641	0.085075			PTPN7	-0.0846198	0.0457208	0.0841	0.3488
SF3A2	0.0374018	0.134564	0.014641	0.085075			SSRP1	-0.0894049	0.0424128	0.0845	0.3488
NOP2	-0.199843	-0.0245403	0.014641	0.085075			TNS3	0.112796	-0.0371535	0.0845	0.3488
IFT27	-0.0327165	0.163419	0.014641	0.085075			ZNF281	-0.0633194	-0.153033	0.0842	0.3488
HSPE1	-0.209156	0.0171091	0.014641	0.085075			RNF25	-0.18192	0.11563	0.085	0.3507
PTMA	-0.282818	-0.0529075	0.014641	0.085075			APBA2	0.006261	-0.646899	0.0859	0.351
NSUN6	-0.0805327	0.0785113	0.014767	0.085696			CAMSAP2	0.0774897	-0.0318509	0.0859	0.351
CHST12	0.129377	-0.20992	0.014818	0.085928			COIL	-0.131724	-0.0147255	0.0859	0.351
LPA	-0.123922	-0.624594	0.014969	0.086231			GFPT2	0.087544	-0.122777	0.0859	0.351
ANK1	0.042876	-0.429321	0.014969	0.086231			LXN	0.266032	0.119624	0.0856	0.351
CLEC16A	0.202665	-0.0656411	0.014969	0.086231			NOL4L	0.139745	-0.0758816	0.0859	0.351
LGALS1	0.329199	0.120741	0.014969	0.086231			PDE4C	0.255024	-0.0565343	0.0858	0.351
RAI14	0.206409	0.0342419	0.014969	0.086231			PGGHG	-0.171958	0.131784	0.0852	0.351
RPS28	-0.0173321	0.090229	0.014969	0.086231			RASSF6	-0.097327	0.380402	0.0855	0.351
NMNAT1	-0.209576	-0.017379	0.014969	0.086231			REEP6	-0.44471	-0.113398	0.0856	0.351
SUCLG1	-0.0973817	0.130644	0.014969	0.086231			sp|Q6ZSR9|YJ005_HUMAN	-0.0926941	0.05764	0.0859	0.351
TST	-0.323896	-0.0487799	0.014969	0.086231			UCK2	-0.247712	0.087937	0.0859	0.351
CMTM3	0.0646519	-0.398502	0.014997	0.08633			USP9X	-0.0207521	0.0468118	0.0859	0.351
DUSP11	-0.265634	0.0733735	0.015083	0.086761			MS4A1	-0.828773	-0.614004	0.086	0.3512
CPQ	0.118057	-0.124521	0.015303	0.087391			GREM2	-0.0125265	-0.282115	0.0864	0.3523
OSBPL5	0.102412	0.0133701	0.015303	0.087391			ZNFX1	0.0204809	-0.0614512	0.0864	0.3523
PRRC2C	-0.0484068	0.0235963	0.015303	0.087391			TRAPPC9	0.237733	0.0585506	0.0865	0.3524
JAGN1	-0.0110704	0.102398	0.015303	0.087391			GPATCH2L	0.22365	-0.0972467	0.0867	0.3528
TERF2	-0.055831	0.0919506	0.015303	0.087391			PPM1J	0.116709	-0.0192663	0.0868	0.3528
DENR	-0.0627986	0.0965961	0.015303	0.087391			ZNF189	0.110862	0.00834576	0.0868	0.3528
FRG1	-0.00430782	0.232769	0.015303	0.087391			CCNY	0.111121	0.0512963	0.0874	0.353
HSP90AB2P	-0.163049	0.0794547	0.015303	0.087391			DOCK10	-0.125084	0.0415406	0.0874	0.353
NUDT9	-0.37112	-0.080567	0.015303	0.087391			INAVA	0.0513165	-0.20866	0.0874	0.353
C11orf54	-0.363767	0.0927815	0.015303	0.087391			LARP4	-0.229072	-0.0543283	0.0874	0.353
SELPLG	0.173484	-0.106313	0.015333	0.087496			LRRK2	-0.205665	0.101591	0.0873	0.353
ARRDC1	-0.0395375	-0.270713	0.015439	0.08804			MYH14	0.193902	-0.132055	0.0874	0.353
SLCO1B3	-1.02939	-0.378152	0.015466	0.088132			PCNP	-0.280775	-0.0389732	0.0874	0.353
KBTBD11	0.169077	-0.0831476	0.01551	0.088254			RANBP2	-0.0547023	0.00498807	0.0874	0.353
TSC22D2	0.0752076	-0.0602401	0.01551	0.088254			PIEZO2	0.0259307	-0.287386	0.0875	0.3532
MPHOSPH6	-0.0405571	0.100436	0.015538	0.088284			WASHC4	-0.245796	0.0575503	0.0878	0.3544
CYP2J2	-0.398279	-0.0916895	0.015538	0.088284			C6orf141	-0.806799	-0.359978	0.088	0.3548
PFKM	0.0955892	-0.195154	0.015644	0.088315			ANAPC2	0.082467	0.218834	0.0884	0.355
EPDR1	-0.0411142	-0.263213	0.015644	0.088315			EPHX1	-0.624705	-0.349934	0.0884	0.355
VPS4B	0.0069449	0.0750567	0.015644	0.088315			HIST2H3PS2	-0.30371	-0.0786787	0.0884	0.355
SF1	-0.0129684	0.0889305	0.015644	0.088315			KCNK12	-0.103873	0.0106448	0.0882	0.355
CTNNBL1	-0.109595	0.013088	0.015644	0.088315			PRKY	0.0317054	0.347902	0.0883	0.355
SMARCA5	-0.0910252	0.0529144	0.015644	0.088315			DAPK1	-0.0323044	0.0816274	0.0888	0.3555
SGPL1	-0.0181598	0.1466	0.015644	0.088315			MYCT1	-0.0610754	0.131858	0.0888	0.3555
GLRX3	-0.0545351	0.11309	0.015644	0.088315			PTPN23	-0.119495	0.0201627	0.0888	0.3555
HRSP12	-0.585756	-0.104035	0.015644	0.088315			SH3BP4	0.168986	0.0714438	0.0888	0.3555
MED11	-0.176362	0.00106299	0.015761	0.088861			SOX6	0.0641244	-0.178759	0.0888	0.3555
LYSMD3	-0.101511	0.139492	0.015763	0.088861			NECTIN1	-0.177518	-0.0284546	0.089	0.3559
HSD3B7	-0.209075	0.0155621	0.015778	0.088882			RHBDD3	-0.328794	0.0620836	0.0895	0.3579
DEGS1	0.10062	-0.0336081	0.015814	0.089019			PI16	0.00828884	0.432692	0.0896	0.358
COL22A1	0.0181801	-0.275646	0.015836	0.089078			EEFSEC	-0.293376	-0.137778	0.0898	0.3586
FRZB	0.15574	-0.302981	0.015991	0.089191			ARHGAP24	0.341423	0.0812735	0.0907	0.359
TESC	0.163691	-0.265594	0.015991	0.089191			CRACR2A	-0.628968	-0.202389	0.0903	0.359
SLC44A2	0.327613	-0.0246056	0.015991	0.089191			CYB5A	-0.209799	-0.0193639	0.0906	0.359
PGM2L1	0.113012	-0.14548	0.015991	0.089191			EPS8L1	0.062607	-0.29635	0.0903	0.359
RIPK3	0.0830057	-0.155138	0.015907	0.089191			GP1BA	-0.041512	-0.170651	0.0905	0.359
LMTK2	0.0800774	-0.0557964	0.015991	0.089191			LAMTOR1	-0.0348931	-0.091481	0.0906	0.359
NRM	0.118432	-0.00447361	0.015991	0.089191			MGLL	0.224018	0.00622805	0.0902	0.359
CNOT11	0.00775146	0.0950913	0.015991	0.089191			RAD9A	-0.0424561	0.00694862	0.0904	0.359
MED8	-0.0475342	0.0462065	0.015991	0.089191			RBM4	0.181186	-0.0258882	0.0903	0.359
HMOX2	-0.0197452	0.146097	0.015991	0.089191			SIPA1L3	0.0889561	-0.00583112	0.0903	0.359
HSPD1	-0.174484	0.0369207	0.015991	0.089191			SLC38A7	0.0814312	-0.117084	0.0905	0.359
CRYM	-1.07254	-0.445228	0.015991	0.089191			TRPV2	-0.0236698	0.0395535	0.0903	0.359
WNT7B	0.0336582	-0.524325	0.016061	0.089514			VDAC3	0.469117	0.0859713	0.0908	0.359
IPO8	-0.0403988	0.100493	0.01614	0.089895			NCF1	-0.839082	-0.492342	0.0909	0.3593
CSGALNACT2	0.121115	-0.0103657	0.016164	0.089902			AKAP8L	-0.0777999	0.0206227	0.0917	0.3601
SMNDC1	-0.189893	-0.00881347	0.016164	0.089902			ARHGAP4	-0.0388621	0.160281	0.0917	0.3601
WWC3	0.0949292	-0.0950499	0.016286	0.090514			C1orf174	0.100302	-0.14362	0.0913	0.3601
OLFML1	0.13049	-0.620425	0.016345	0.090526			CIR1	-0.0841592	0.0395881	0.0917	0.3601
WDR48	0.120379	-0.0481511	0.016345	0.090526			DCTN2	0.145953	0.0574112	0.0917	0.3601
CCT2	-0.0651748	0.0608319	0.016345	0.090526			HNRNPK	-0.0546431	0.0280945	0.0917	0.3601
LACTB	-0.0516238	0.121988	0.016345	0.090526			PALM3	-0.331508	0.101523	0.0917	0.3601
UGT1A6	-1.37744	-0.764616	0.016345	0.090526			PLEKHH2	-0.0353943	-0.175954	0.0917	0.3601
FBXO41	-0.310839	0.172856	0.01648	0.091211			PRAM1	-0.197365	0.138136	0.0917	0.3601
TGFBR1	0.0550921	-0.117678	0.016501	0.091262			TCF7L2	0.0835288	-0.142745	0.0917	0.3601
CD82	0.22484	-0.282221	0.016522	0.091311			WDR78	-0.330583	0.0229689	0.0919	0.3603
EPHA2	0.0567519	-0.303076	0.016706	0.091815			RRS1	0.24627	0.0946878	0.092	0.3604
UPP1	0.083172	-0.212361	0.016706	0.091815			SNX19	0.191256	-0.0425321	0.0923	0.3616
TOR1B	0.106941	-0.0898958	0.016706	0.091815			TAF6	0.102876	0.00749555	0.0926	0.3624
MTHFD1L	0.0779403	-0.0518142	0.016706	0.091815			AAMDC	0.0623565	-0.150594	0.0934	0.3636
TUBG1	0.0967227	0.0274473	0.016706	0.091815			CEP68	-0.0919115	0.0582455	0.0933	0.3636
G3BP1	-0.0413658	0.048038	0.016706	0.091815			GTF3C4	0.0208882	0.115519	0.0931	0.3636
RBMX	-0.0467464	0.095729	0.016706	0.091815			INPPL1	0.130808	-0.00391907	0.0933	0.3636
COX5B	-0.114999	0.103323	0.016706	0.091815			PRDM2	0.176547	0.0546943	0.0933	0.3636
VPRBP	0.0807573	-0.0577157	0.017074	0.093576			RCC1	-0.0756611	0.106458	0.0933	0.3636
RPS19	0.0762897	0.128525	0.017074	0.093576			TIMELESS	-0.383488	-0.181523	0.0934	0.3636
ETNK1	-0.225777	-0.0359958	0.017062	0.093576			BRD2	0.0304144	0.0779004	0.0935	0.3637
WDR73	-0.343217	-0.116195	0.017074	0.093576			MESD	-0.154704	-0.46199	0.0935	0.3637
PRG4	0.0826169	-0.535731	0.017449	0.095299			ZBTB4	0.0950871	-0.0490822	0.0937	0.3642
P4HA1	0.200741	-0.131652	0.017449	0.095299			KIAA0513	-0.0445289	0.0228375	0.0939	0.3648
MANBA	0.122262	-0.055737	0.017449	0.095299			GULP1	0.206859	-0.231805	0.0944	0.3653
EPHB4	0.0346512	-0.0293091	0.017449	0.095299			OTUD5	-0.0601304	0.061871	0.0948	0.3653
RPL27	-0.0761825	0.0691936	0.017449	0.095299			RNH1	0.13779	0.0677017	0.0948	0.3653
CDK17	0.094341	-0.0275962	0.017463	0.095309			SEPTIN9	-0.152222	-0.0287011	0.0948	0.3653
CMC1	-0.213161	0.0946229	0.017634	0.096179			SRSF12	-0.592701	-0.253863	0.0948	0.3653
FN3KRP	0.195652	-0.0532503	0.01783	0.096582			TEX2	0.0620501	-0.142705	0.0948	0.3653
TRPV2	0.0733723	-0.126329	0.01783	0.096582			TPST1	0.012015	-0.727197	0.0946	0.3653
MRAS	0.0484356	-0.135495	0.01783	0.096582			TRIM47	0.00452896	-0.135824	0.0948	0.3653
ATL1	-0.0372123	-0.21335	0.01783	0.096582			UBAP2	-0.431697	-0.108301	0.0946	0.3653
DMXL2	0.0598659	-0.0616329	0.01783	0.096582			USP20	-0.0722241	-0.0119025	0.0948	0.3653
AGK	-0.0424148	0.109081	0.01783	0.096582			ZFP36	0.170139	0.00936837	0.0948	0.3653
ECH1	-0.157973	0.00541808	0.01783	0.096582			EPB41L4B	-0.446705	0.0942925	0.0951	0.3661
GBP4	-0.310516	-0.0842039	0.01783	0.096582			ANKIB1	0.165971	0.0902491	0.0963	0.3672
WHSC1	-0.151888	0.22179	0.017787	0.096582			ARPC3	0.201891	0.0486948	0.0959	0.3672
FH	-0.378972	0.0885163	0.01783	0.096582			CACNA1H	0.0444197	-0.219594	0.0963	0.3672
UGT1A1	-0.146042	0.114412	0.017888	0.096827			HSF1	0.023585	-0.0372051	0.0963	0.3672
SGK223	0.0285273	-0.106778	0.018035	0.097557			HSP90AB1	-0.157205	-0.0394239	0.0963	0.3672
CYB5R2	0.0539763	-0.180832	0.018219	0.097618			IFIT3	-0.0749056	0.120539	0.0956	0.3672
STON1	0.163475	-0.0575252	0.018219	0.097618			KIFAP3	0.202687	0.0854498	0.0963	0.3672
EML1	0.0984292	-0.0657092	0.018219	0.097618			MARK2	0.150267	0.0645182	0.0963	0.3672
MADD	0.147213	0.0369973	0.018202	0.097618			PALM	0.0528307	-0.249991	0.0963	0.3672
ATXN2L	-0.00596734	0.0609196	0.018219	0.097618			POLDIP3	-0.0327971	0.0188748	0.0963	0.3672
TUBA8	-0.0798687	0.0286698	0.018165	0.097618			PPP6R2	-0.111246	0.0750583	0.0963	0.3672
YARS	-0.00504801	0.114603	0.018219	0.097618			PRICKLE1	0.245049	-0.0927973	0.0961	0.3672
SPTY2D1	-0.0687532	0.105151	0.018202	0.097618			TNFRSF11B	-0.468105	-1.04626	0.0959	0.3672
BTF3	-0.0756049	0.103529	0.018219	0.097618			WTAP	-0.0243047	0.0948552	0.0963	0.3672
MRPS5	-0.105787	0.102132	0.018219	0.097618			ZNF423	0.171961	-0.0721638	0.0961	0.3672
PSMG1	-0.130565	0.0861158	0.018219	0.097618			CCDC74A	0.170771	0.00763942	0.0966	0.3678
GIMAP4	-0.209614	0.0940751	0.018219	0.097618			PHF5A	-0.0172769	0.0540978	0.0965	0.3678
CYCS	-0.253891	0.109739	0.018219	0.097618			HYPK	0.101665	-0.0692655	0.0971	0.3696
AMACR	-0.625567	-0.200874	0.018219	0.097618			CAPN1	0.0461199	0.23074	0.0975	0.3708
COQ7	-0.116624	0.109496	0.018289	0.097923			GRAMD1A	0.0206323	-0.0923721	0.0979	0.3709
NCS1	0.0696591	-0.183776	0.018616	0.099136			MAP11	0.0692416	0.00839753	0.0979	0.3709
SNX9	0.226026	0.0344591	0.018616	0.099136			PRKDC	-0.0128795	0.0577011	0.0979	0.3709
ATP6AP2	0.0720974	-0.0768526	0.018616	0.099136			SPTB	-0.0740098	-0.207891	0.0979	0.3709
DENND3	0.0753441	-0.0695848	0.018616	0.099136			TADA3	0.064523	0.132813	0.0979	0.3709
PDIA3	-0.0132796	0.0859666	0.018616	0.099136			DHCR7	-0.564191	-0.336283	0.0982	0.3717
DYNLL2	-0.187505	-0.0347845	0.018616	0.099136			SCD	-0.83009	-0.358383	0.0982	0.3717
UCHL5	-0.160879	0.0108134	0.018616	0.099136			ZNRF1	0.196636	0.065071	0.0987	0.3734
IDH1	-0.113747	0.124406	0.018616	0.099136			SLX4IP	-0.0467383	0.0952844	0.0988	0.3735
PRKRIP1	-0.136605	-0.0179806	0.018639	0.099194			CISD2	-0.363752	0.100768	0.099	0.3739
C1QC	0.453499	-0.05809	0.018844	0.100214			CRYBG2	0.147093	-0.327752	0.0995	0.3741
NID2	0.146888	-0.124465	0.01902	0.100608			INO80B	-0.0650092	0.0195803	0.0995	0.3741
RNF123	0.143579	0.0193543	0.01902	0.100608			PBDC1	-0.00305224	0.116651	0.0995	0.3741
SNAP23	0.113469	0.00237648	0.01902	0.100608			PNN	0.0134516	0.0720743	0.0995	0.3741
EMC7	0.00915272	0.114033	0.01902	0.100608			PRKAA1	-0.0252103	0.12599	0.0995	0.3741
PABPN1	-0.0265919	0.111873	0.01902	0.100608			TBC1D10B	0.164482	0.0793467	0.0995	0.3741
MRPS25	-0.0500975	0.105664	0.01902	0.100608			CPS1	-1.00038	-0.828881	0.0998	0.3752
RRS1	-0.285257	-0.0408692	0.01902	0.100608			PHLDB3	-0.154605	0.0916073	0.1003	0.3765
HMGB2	-0.117266	0.173945	0.01902	0.100608			TULP1	-0.192456	0.0553304	0.1003	0.3765
HACD4	0.00284608	-0.16787	0.019044	0.100668			CHST7	-0.188603	-0.770627	0.1007	0.3771
TUBB3	-0.0702778	-0.442374	0.019431	0.101896			GPAT3	-0.311333	-0.112328	0.1011	0.3771
MFAP5	0.143804	-0.211214	0.019431	0.101896			PGM3	-0.00664502	0.100502	0.1011	0.3771
TBC1D2	0.176339	-0.0781857	0.019431	0.101896			PRR15	0.048113	-0.30484	0.1006	0.3771
ITPKC	0.100548	-0.0263118	0.019313	0.101896			S100A11	0.28935	0.148632	0.1011	0.3771
LBH	0.0619939	-0.0275704	0.019431	0.101896			SENP3	0.0625684	0.00312034	0.1011	0.3771
RBM17	-0.00336829	0.075247	0.019431	0.101896			SP140	-0.223606	-0.000713648	0.1011	0.3771
DNAJB11	-0.0601082	0.0908968	0.019431	0.101896			STIM1	-0.0347917	0.137626	0.1011	0.3771
CDK5RAP3	-0.0867851	0.0900071	0.019431	0.101896			TXNRD3	-0.0623106	0.100065	0.1011	0.3771
PEBP1	-0.192034	0.044469	0.019431	0.101896			AKAP5	0.155381	-0.0153406	0.1027	0.3808
HMGB3	-0.229939	0.0236764	0.019431	0.101896			CRACR2B	0.0580874	-0.468851	0.1027	0.3808
APOL2	-0.248931	0.0271194	0.019431	0.101896			PARD3B	0.133544	-0.038994	0.1027	0.3808
TSN	-0.149877	0.130464	0.019431	0.101896			PJA1	0.059419	-0.123581	0.1027	0.3808
VWF	0.0377541	-0.292715	0.01985	0.103612			RAB13	0.180168	-0.0065746	0.1024	0.3808
PDXK	0.181987	-0.0628344	0.01985	0.103612			RBM7	0.122976	-0.019025	0.1024	0.3808
CORO1C	0.248061	0.0558633	0.01985	0.103612			SKP1	0.0877023	-0.0904001	0.1027	0.3808
ARHGEF18	0.121528	-0.0409389	0.01985	0.103612			TACC3	-0.168874	0.000437698	0.1027	0.3808
TMEM43	0.0995466	-0.0414768	0.01985	0.103612			TCP11L2	0.141476	0.108045	0.1027	0.3808
PIEZO1	0.110929	-0.0138259	0.01985	0.103612			GOLGA7B	-0.0389557	-0.173323	0.1029	0.3815
PSMD2	0.00329627	0.0909951	0.01985	0.103612			ANXA1	0.104319	-0.0528325	0.1032	0.3823
POLD2	-0.102264	0.0119381	0.020043	0.10455			GRAP2	-0.185249	0.0244503	0.1033	0.3823
MACC1	0.318129	-0.0941995	0.020061	0.104572			CACNB2	0.0887708	-0.344786	0.1034	0.3826
NAPEPLD	-0.135905	0.194954	0.020092	0.104664			MIS18A	-0.156719	0.0599289	0.1037	0.3832
TGFB2	-0.0893122	-0.560755	0.020277	0.104938			ARHGAP15	-0.173176	-0.0258961	0.1043	0.3836
TMEM30B	0.409391	0.0595052	0.020164	0.104938			FNDC1	-0.0851086	-0.399112	0.1043	0.3836
RAB1B	0.149734	0.0515771	0.020277	0.104938			MACO1	-0.102452	0.0220759	0.1043	0.3836
PARP1	-0.141236	-0.0222131	0.020277	0.104938			PPP2R5A	-0.0608108	0.075867	0.1043	0.3836
APRT	0.0434168	0.204804	0.020277	0.104938			RNASEH2A	0.193625	0.00683824	0.1042	0.3836
TIMM21	-0.254392	-0.0859971	0.020277	0.104938			SLC5A9	-0.481818	-0.253695	0.1039	0.3836
MCAT	-0.141092	0.0587307	0.020277	0.104938			TERF1	0.122854	0.0696751	0.1043	0.3836
LYSMD2	-0.137773	0.0739909	0.020277	0.104938			WIPI2	0.212734	0.0808188	0.104	0.3836
SQRDL	-0.145291	0.136344	0.020277	0.104938			ARPP19	-0.1517	-0.0889269	0.105	0.3859
IDH2	-0.277023	0.0437437	0.020277	0.104938			PASK	-0.145777	0.00123637	0.1051	0.386
HDAC8	0.252862	-0.0180759	0.020415	0.105584			F13A1	-0.00811358	-0.246888	0.1055	0.3869
ARMC9	0.0715684	-0.0627186	0.020504	0.105973			RPS6KB2	-0.0115864	0.130565	0.1055	0.3869
S100A10	0.162395	-0.110456	0.020712	0.106006			CYP2B6	-0.958719	-0.570136	0.1058	0.387
ACTC1	0.0584725	-0.18748	0.020712	0.106006			KIAA1143	-0.204286	-0.00883432	0.106	0.387
IKBIP	0.132413	-0.0296639	0.020712	0.106006			NBN	-0.0990095	0.0131032	0.106	0.387
FLNC	-0.000924819	-0.162553	0.020712	0.106006			RER1	0.16273	-0.0174393	0.1057	0.387
STAT5B	0.174107	0.105034	0.020542	0.106006			RRAGB	0.236963	-0.121364	0.106	0.387
RPS24	-0.0446404	0.0533665	0.020712	0.106006			SSR3	-0.0139381	0.053196	0.106	0.387
IWS1	-0.0428485	0.0601005	0.020712	0.106006			THOC5	-0.0427993	0.141079	0.106	0.387
RPL24	-0.029061	0.0838644	0.020712	0.106006			KIAA1549L	0.19478	-0.364813	0.1064	0.3883
LSM6	-0.00466256	0.113161	0.02064	0.106006			ANO8	0.101143	-0.0735943	0.1066	0.3887
PPP1R7	-0.0551291	0.0813592	0.020712	0.106006			DDX58	-0.0634691	0.220617	0.1068	0.3891
ARMC6	-0.148267	-0.0015565	0.020712	0.106006			FOXO3B	0.058955	-0.196049	0.107	0.3895
MDH2	-0.0362909	0.138635	0.020712	0.106006			ACACB	-0.809765	-0.500178	0.1071	0.3897
MYCBP	-0.00457593	0.211117	0.020712	0.106006			CNOT2	0.089672	0.0142524	0.1077	0.3905
QDPR	-0.111874	0.124087	0.020712	0.106006			DCP1B	0.013251	0.113725	0.1077	0.3905
KYNU	-0.575167	-0.215308	0.020712	0.106006			EIF5B	-0.149204	-0.0209301	0.1077	0.3905
IGFBP1	-0.544489	-1.0476	0.021048	0.107575			HNRNPL	0.146217	0.0825153	0.1077	0.3905
RP2	0.189608	0.0795053	0.021155	0.107575			ZC2HC1A	-0.0468029	-0.342205	0.1077	0.3905
SSU72	0.0204593	0.0958681	0.021155	0.107575			PARP1	-0.261605	-0.0723323	0.1079	0.3912
PARK7	0.042104	0.125218	0.021155	0.107575			RASA1	-0.0890575	-0.548057	0.1083	0.3923
TIMM22	-0.0259377	0.0747344	0.021111	0.107575			BMX	-0.250251	0.264173	0.1086	0.3927
DPP9	-0.0819374	0.0776916	0.021155	0.107575			GRB7	0.0485573	-0.0599316	0.1086	0.3927
UBAP2L	-0.179551	0.00216797	0.021155	0.107575			SEPTIN4	-0.0773285	-0.000331936	0.1086	0.3927
MRPL53	-0.0949454	0.110524	0.021155	0.107575			ADPRHL2	0.206021	0.0461905	0.1089	0.3933
01-Mar	-0.348982	-0.089371	0.021155	0.107575			CCDC149	0.155831	0.055568	0.1094	0.3943
PSMB10	-0.0977463	0.19874	0.021155	0.107575			HNMT	0.0847593	0.401692	0.1092	0.3943
C7orf43	0.204981	-0.110802	0.021223	0.107853			MAST3	-0.0523413	0.0774082	0.1094	0.3943
NPR3	0.125455	-0.462288	0.021608	0.108757			SEMA4B	0.0858819	-0.153967	0.1094	0.3943
TP53I11	0.0744163	-0.220803	0.021583	0.108757			NELFB	0.0532321	0.130193	0.1099	0.3959
SYNPO	0.120914	-0.0342507	0.021606	0.108757			ST6GALNAC1	0.126637	-0.201976	0.1102	0.3966
MAPK1	0.13934	0.0289633	0.021606	0.108757			AUP1	-0.24781	-0.0716117	0.1104	0.3967
AARSD1	-0.0393528	0.0649942	0.021606	0.108757			SEC61A1	0.236138	-0.00375911	0.1104	0.3967
RBM15	-0.0733328	0.0340527	0.021606	0.108757			VPS26A	0.0049188	0.140397	0.1105	0.3971
CDC37	-0.0662379	0.0442366	0.021606	0.108757			FTH1	0.125526	-0.0976156	0.1111	0.3978
EXOSC6	-0.0508526	0.0681234	0.021606	0.108757			JMY	-0.0085197	-0.0255271	0.1111	0.3978
CCT8	0.0462303	0.172273	0.021606	0.108757			PTPRA	0.253751	0.0851058	0.1111	0.3978
TRMT112	-0.041356	0.0876508	0.021606	0.108757			RASSF8	0.00278079	-0.215283	0.1109	0.3978
DNAJC8	-0.102668	0.0459848	0.021606	0.108757			TGFBR2	0.154606	0.0429561	0.1109	0.3978
SAMHD1	-0.136173	0.0747803	0.021606	0.108757			SCAPER	-0.00879985	0.17602	0.1113	0.3982
PSMG3	-0.0760031	0.146495	0.021606	0.108757			MTHFD1	-0.626005	-0.114801	0.1118	0.3997
CROT	-0.395217	-0.17159	0.021606	0.108757			SP2	0.0420869	0.191374	0.1122	0.4009
GCLC	-0.181823	0.110975	0.021606	0.108757			CHMP1A	0.156454	0.0570564	0.1128	0.4023
GPATCH1	-0.091682	-0.0172424	0.021773	0.10952			SNX9	0.224722	-0.0551582	0.1128	0.4023
CA3	-0.760136	-1.05188	0.021971	0.110442			VSIR	-0.128745	-0.0210134	0.1128	0.4023
SRBD1	-0.0459284	0.0814556	0.022065	0.110846			WASHC2A	-0.00187489	0.0296709	0.1128	0.4023
VSIG4	0.149148	-0.287021	0.022532	0.112354			DENND3	0.158159	0.063639	0.1134	0.4039
FGD6	0.125837	-0.103338	0.022532	0.112354			EVI5L	0.32803	0.0710706	0.1134	0.4039
EHD2	0.0996316	-0.117125	0.022532	0.112354			CEP89	0.0630318	0.0282022	0.1137	0.4043
KDM5C	0.0198001	-0.0909085	0.022483	0.112354			MAFG	0.241771	0.0833249	0.1137	0.4043
KBTBD2	0.0377254	-0.071476	0.022532	0.112354			PDZK1	-0.123636	0.236472	0.114	0.4049
FIP1L1	-0.0244296	0.035903	0.022532	0.112354			NIFK	-0.199074	-0.0748172	0.1141	0.4051
DDX46	-0.00487947	0.0805161	0.022532	0.112354			CYP2E1	-1.4712	-0.852431	0.1144	0.4059
NDUFB1	-0.0490337	0.0474292	0.022536	0.112354			DES	-0.47667	-0.802659	0.1146	0.406
LSM2	-0.0375337	0.0605497	0.022532	0.112354			LRMDA	-0.252527	0.113019	0.1146	0.406
LARP4	-0.180218	-0.0187161	0.022382	0.112354			ZNF446	-0.115009	0.07991	0.1146	0.406
PCCB	-0.429022	-0.0494248	0.022532	0.112354			BRD8	-0.152722	0.0422385	0.1149	0.4067
02-Mar	-0.47472	-0.0540803	0.022532	0.112354			RAPGEF5	0.0922927	-0.139051	0.115	0.4067
RPL17	0.0357281	0.086326	0.022755	0.113375			TAOK2	0.100087	-0.0632373	0.115	0.4067
FKBP10	0.136816	-0.0285943	0.023008	0.113918			TIMMDC1	-0.152229	-0.0336113	0.1151	0.4068
CLASP2	0.0935175	-0.0529533	0.023008	0.113918			TESK1	0.152595	0.0682823	0.1152	0.4069
AGAP3	0.113054	-0.00545846	0.023008	0.113918			FBLN1	0.0158707	-0.397987	0.1154	0.4074
EIF3M	0.00350101	0.0937851	0.023008	0.113918			SH3RF2	0.283128	-0.0841286	0.1155	0.4075
INTS3	-0.0455753	0.0628043	0.023008	0.113918			ADRM1	-0.198506	-0.0738053	0.1164	0.4082
COQ5	-0.0860777	0.0315688	0.023008	0.113918			C9orf78	-0.180946	-0.0363104	0.1164	0.4082
PRRC1	-0.0280094	0.145269	0.023008	0.113918			CDR2	-0.0592578	0.058988	0.1164	0.4082
RCN1	-0.0317813	0.211443	0.023008	0.113918			DDX3X	-0.235922	-0.0649373	0.1164	0.4082
NDUFAF5	-0.275101	0.119558	0.023002	0.113918			GEMIN4	0.232852	0.031362	0.116	0.4082
ISYNA1	-0.542051	0.0689485	0.023008	0.113918			PRPF40A	-0.164127	0.00045654	0.1164	0.4082
GFPT2	-0.00276603	-0.223588	0.023168	0.114635			RAI14	0.137445	-0.0363265	0.1164	0.4082
LLGL1	0.110236	-0.0460217	0.023493	0.11581			TASOR	0.0340385	-0.0189243	0.1164	0.4082
MAP2K7	0.105992	-0.0155163	0.023493	0.11581			TBC1D9	-0.13146	0.0414137	0.1164	0.4082
UBXN6	0.123246	0.0399722	0.023493	0.11581			SP140L	0.0459093	0.246425	0.1166	0.4085
TNRC6B	-0.00449701	0.127251	0.023493	0.11581			C15orf39	0.242455	0.108271	0.1183	0.411
SUOX	-0.489507	-0.0928043	0.023493	0.11581			CNK3/IPCEF1	-0.0667082	0.0747674	0.1182	0.411
EPHX2	-0.706263	-0.215902	0.023493	0.11581			NOS3	-0.140751	0.123099	0.1176	0.411
RRAD	0.0763723	-0.131318	0.023567	0.1161			PDE3A	0.00346927	-0.118083	0.1182	0.411
CYP3A4	-1.77768	-1.20574	0.023622	0.116298			PNPLA7	-0.0765848	0.051168	0.1176	0.411
SAP30BP	-0.0625403	0.0227565	0.023775	0.116978			PRKCQ	-0.0943433	0.0536031	0.118	0.411
MDK	0.183072	-0.506403	0.023987	0.117435			RAPGEF1	0.0672186	0.0176847	0.1182	0.411
BICD2	0.035163	-0.0740723	0.023987	0.117435			RSBN1L	-0.241795	-0.0198224	0.1177	0.411
SRP68	0.0231561	0.151998	0.023987	0.117435			SLC2A13	0.210267	0.0401656	0.1181	0.411
MRPL4	-0.122632	0.0105465	0.023987	0.117435			SMTN	-0.0792059	-0.175889	0.1182	0.411
AARS	-0.0555932	0.0999522	0.023987	0.117435			SPAG1	-0.164275	0.0915798	0.1182	0.411
NME1	-0.0719365	0.146996	0.023885	0.117435			YWHAZ	0.155745	0.02721	0.1179	0.411
SLC35D1	-0.366839	-0.108674	0.023917	0.117435			ZNF532	0.0407583	-0.0385306	0.1182	0.411
APOBEC3G	-0.213328	0.0974971	0.023987	0.117435			ZNF576	-0.0648627	-0.0986985	0.1179	0.411
TINAGL1	0.173082	-0.276385	0.024489	0.119155			RAN	0.133226	-0.0538243	0.1186	0.4118
CDCP1	0.14498	-0.286648	0.024489	0.119155			ARHGAP12	-0.0381841	0.0889236	0.12	0.4136
SBF1	0.115213	0.0252196	0.024489	0.119155			ASB1	-0.184713	-0.0415109	0.12	0.4136
DDX39B	0.0337356	0.0983251	0.024489	0.119155			ASXL1	-0.237833	0.0442588	0.1199	0.4136
SCAF1	-0.0510643	0.030508	0.024489	0.119155			ATP11B	0.190172	0.0272661	0.12	0.4136
CSDE1	0.00544337	0.113284	0.024489	0.119155			IGF2BP2	0.0161499	-0.197379	0.12	0.4136
SF3B2	-0.0546852	0.0928914	0.024489	0.119155			LARP7	-0.0539264	0.0417678	0.12	0.4136
NMI	-0.0413885	0.133098	0.024489	0.119155			MCOLN1	0.286167	0.125133	0.1196	0.4136
STAT1	-0.356468	-0.0250399	0.024489	0.119155			PHACTR4	-0.00555973	0.0554429	0.12	0.4136
GCSH	-0.457116	-0.0487692	0.024489	0.119155			PLEKHA5	0.100045	-0.0650268	0.12	0.4136
INSIG2	-0.249126	-0.0822992	0.024737	0.120287			SLC26A2	-0.116964	-0.278496	0.12	0.4136
PPP1R13L	0.117985	-0.169557	0.025	0.120528			SMARCA2	-0.0859237	0.0165465	0.12	0.4136
TNN	-0.0681988	-0.333171	0.025	0.120528			SYTL2	-0.244405	-0.373718	0.12	0.4136
TNS2	0.120968	-0.0876486	0.025	0.120528			WASHC3	-0.0954257	0.0855698	0.1201	0.4136
ITGA4	0.151708	-0.0183752	0.025	0.120528			ALDH18A1	0.0561791	-0.148595	0.1203	0.4142
NCOR2	0.0789652	-0.0356923	0.025	0.120528			CC2D1B	-0.0247772	0.100257	0.1205	0.4145
INPPL1	0.129696	0.0484547	0.025	0.120528			RNF19A	-0.0625022	0.13067	0.1206	0.4145
RNF185	-0.00013114	0.065177	0.025	0.120528			STK38L	0.138281	0.0113951	0.1206	0.4145
ABCF1	-0.101721	-0.0191268	0.025	0.120528			PEX5	-0.128276	0.0867016	0.1207	0.4146
FAM21C	-0.0129864	0.087665	0.025	0.120528			SMAD1	0.10054	-0.0215727	0.1208	0.4147
SNRPD3	0.0218633	0.135611	0.025	0.120528			CAPZA1	-0.0495745	0.0930949	0.122	0.415
GIMAP1	-0.038243	0.124056	0.025	0.120528			CAPZB	0.215539	0.0545008	0.122	0.415
MRPS22	-0.126392	0.0560328	0.025	0.120528			CDK14	0.175593	-0.0533832	0.1219	0.415
RMDN1	-0.076842	0.143482	0.025	0.120528			GIGYF2	0.0264545	0.0877862	0.1219	0.415
HSP90AA4P	-0.391153	-0.0817937	0.02483	0.120528			GPSM3	0.005959	0.107551	0.1219	0.415
PZP	0.307755	-0.24768	0.025034	0.120618			HRH1	0.207033	0.0602852	0.1217	0.415
DAXX	-0.0429823	0.0779806	0.025316	0.121829			HSPD1	-0.112737	-0.00353779	0.1217	0.415
TACC3	-0.112585	0.102591	0.025316	0.121829			NISCH	0.089589	-0.10293	0.1211	0.415
SLC4A1	-0.0257751	-0.58382	0.025521	0.12192			PMS2	-0.020885	0.120606	0.1219	0.415
COL4A2	0.218321	-0.0458839	0.025521	0.12192			SRPK2	0.159799	0.0349178	0.1219	0.415
SORBS3	0.0815704	-0.161871	0.025521	0.12192			SYNRG	-0.0726499	0.0581503	0.1219	0.415
CTSF	0.0997568	-0.106388	0.025411	0.12192			TESK2	-0.0945142	0.132755	0.1217	0.415
PKD2	0.0614671	-0.0933616	0.025521	0.12192			WWP2	-0.00527607	0.069453	0.1219	0.415
TJAP1	0.113247	0.0259728	0.025521	0.12192			ZSCAN21	-0.226083	0.0633056	0.1212	0.415
PIP5K1C	0.101812	0.0424672	0.025521	0.12192			TMEM45B	-0.0691122	-0.289691	0.1222	0.4154
METTL13	-0.0299657	0.0884203	0.025521	0.12192			PTPRM	-0.125053	0.185716	0.1224	0.4159
PWP2	-0.113687	0.0518876	0.025521	0.12192			PPP1CC	0.555225	0.275763	0.1226	0.4165
SRSF4	-0.0287906	0.164173	0.025521	0.12192			RACK1	0.0406627	0.100993	0.1228	0.4168
NIPSNAP1	-0.297189	-0.091526	0.025521	0.12192			UPB1	-1.0696	-0.795231	0.1229	0.4168
SOAT1	-0.240115	0.0699632	0.025521	0.12192			ZBTB22	0.0914037	-0.0108899	0.1229	0.4168
STMN2	-0.253219	0.110199	0.025804	0.123202			ATP7B	-0.329566	0.0354656	0.1236	0.4171
CST1	0.025838	-0.503684	0.02605	0.123553			CDKN1C	0.182684	-0.0491318	0.1234	0.4171
MAGEC1	0.255225	-0.143346	0.02604	0.123553			EIF2AK3	-0.0539258	0.106188	0.1238	0.4171
B4GAT1	0.100394	-0.0740403	0.02605	0.123553			FBXO6	-0.317883	-0.0186363	0.1236	0.4171
DOCK5	0.00672044	-0.15976	0.02605	0.123553			HSPA4	0.00703937	0.0842034	0.1238	0.4171
TMC6	0.103363	-0.0550965	0.026031	0.123553			ITGB6	-0.960954	-1.14438	0.1238	0.4171
PPP1R11	0.100535	-0.0539832	0.02605	0.123553			PPFIA1	0.0881531	-0.0187738	0.1238	0.4171
POLR2C	-0.0549706	0.0385021	0.02605	0.123553			SAMD4A	0.0740657	-0.0129981	0.1238	0.4171
RPS4X	-0.0248315	0.0726536	0.02605	0.123553			SH3BGRL3	0.21648	0.0935663	0.1234	0.4171
PCBD2	-0.0240152	0.198963	0.025902	0.123553			ZZEF1	0.0173975	0.0756741	0.1238	0.4171
SUCLG2	-0.239519	0.0190996	0.02605	0.123553			INTS10	-0.109011	0.0662399	0.1253	0.4216
HAAO	-0.400722	-0.137421	0.02605	0.123553			PRKACB	0.169761	-0.0257183	0.1253	0.4216
PCDH1	0.140968	-0.196077	0.026589	0.125431			NAF1	-0.00139852	0.178966	0.1262	0.4244
INPP5A	0.220275	0.0326162	0.026589	0.125431			ALYREF	-0.0237474	0.122347	0.1276	0.4256
PDK1	0.0202389	-0.123609	0.026589	0.125431			BICD1	0.0758952	0.00082947	0.1276	0.4256
TOM1L2	0.0915129	-0.0488277	0.026589	0.125431			GON4L	-0.0371609	0.0387402	0.1276	0.4256
UFL1	-0.0730109	0.0642479	0.026589	0.125431			HERC1	0.0169106	0.114168	0.1276	0.4256
MRPL40	-0.146713	0.0528294	0.026589	0.125431			KIZ	0.154143	0.0841747	0.1276	0.4256
NPM1	-0.0935458	0.132306	0.026589	0.125431			MAP2K3	0.242124	-0.00360217	0.1273	0.4256
KIAA0319L	-0.064621	0.173281	0.026589	0.125431			NAA10	-0.0905945	-0.00426836	0.1276	0.4256
ECI2	-0.420873	-0.144637	0.026589	0.125431			PURA	0.119692	0.078985	0.1271	0.4256
PDE7A	-0.0891269	0.117874	0.026792	0.126313			REPS1	0.0588692	-0.00731885	0.1276	0.4256
ITGB6	-0.0267655	-0.457264	0.027138	0.127334			SEPTIN2	0.0880653	0.0148788	0.1274	0.4256
F5	-0.205061	-0.536136	0.027138	0.127334			SRI	0.218463	0.0266925	0.1271	0.4256
VCAM1	-0.176335	-0.374647	0.027138	0.127334			SYNJ1	0.0432444	0.0939424	0.1276	0.4256
MAN1A1	-0.03993	-0.18769	0.027138	0.127334			TC2N	0.209502	-0.197935	0.1276	0.4256
CCDC93	0.0256396	0.082373	0.027138	0.127334			TP53BP2	-0.100799	0.0160861	0.1276	0.4256
NCBP2	-0.0641605	0.0291094	0.027138	0.127334			ATG2A	0.0963084	0.13646	0.128	0.4262
ILKAP	-0.0551509	0.0821931	0.027138	0.127334			PIGB	-0.167546	0.0927268	0.128	0.4262
UGP2	-0.364015	-0.0783042	0.027138	0.127334			STK11	0.233633	0.00985857	0.128	0.4262
CLK3	-0.041482	0.125945	0.027462	0.128548			CCDC93	-0.0213133	0.0309443	0.1282	0.4267
SFT2D3	-0.205875	0.0366051	0.027448	0.128548			CPNE1	0.321582	-0.0445203	0.1283	0.4268
OXLD1	-0.225193	0.0722561	0.027434	0.128548			BDKRB2	0.125121	-0.131566	0.1287	0.4274
POLA2	-0.230599	0.142146	0.027441	0.128548			NEDD4	-0.116395	0.110245	0.1286	0.4274
PGM5	0.0108801	-0.31916	0.027696	0.128956			ADGRG6	-0.546753	-0.264357	0.1295	0.4283
ALDOA	0.215483	-0.0730266	0.027696	0.128956			DDX21	-0.269979	-0.0694289	0.1295	0.4283
CTSK	0.0568065	-0.222417	0.027696	0.128956			MED13L	0.028431	0.102426	0.1295	0.4283
STX6	0.0280905	-0.0876992	0.027696	0.128956			NADK2	-0.449062	-0.121847	0.1293	0.4283
EMC3	0.00627982	0.0781864	0.027696	0.128956			NCOR1	0.0160475	0.0930572	0.1295	0.4283
OPA3	-0.00844524	0.0941211	0.027696	0.128956			OSTM1	0.0431511	-0.00254748	0.1295	0.4283
LARP4B	-0.0149445	0.0879907	0.027696	0.128956			PLEKHA1	-0.103145	-0.000221537	0.1295	0.4283
GAR1	0.0844499	0.243922	0.027696	0.128956			PSD3	0.053353	-0.20383	0.1295	0.4283
LMAN1	-0.0842017	0.0976901	0.027696	0.128956			BEND3	-0.306097	-0.0691818	0.1299	0.4288
RPUSD2	-0.105218	0.0851387	0.027829	0.129501			CALM3	0.0375165	-0.0661542	0.1301	0.4288
MRPS21	-0.0861082	0.0919717	0.027954	0.130003			CTDSP2	0.209784	0.0881004	0.1298	0.4288
DFNA5	-0.0393452	-0.206823	0.028264	0.130752			FAM114A2	-0.220526	-0.0314393	0.1299	0.4288
TBCEL	0.119441	0.0152371	0.028264	0.130752			MAPK8IP3	0.209357	-0.18378	0.1301	0.4288
LEMD2	0.117335	0.0211193	0.028264	0.130752			UBR1	0.0922421	0.0188838	0.1301	0.4288
PNISR	-0.0623386	0.0304781	0.028212	0.130752			CCDC186	0.0794501	0.234815	0.1315	0.4307
PWP1	-0.0197216	0.12134	0.028264	0.130752			CTDP1	-0.0390908	0.0747633	0.1315	0.4307
U2SURP	-0.0831144	0.0597164	0.028264	0.130752			CYB561	0.136198	0.0027954	0.1313	0.4307
ARIH1	-0.008129	0.141536	0.028264	0.130752			ITGA3	-0.314523	-0.608913	0.1315	0.4307
SLIRP	-0.0920209	0.0634186	0.028264	0.130752			KDM3A	-0.107219	-0.219244	0.1308	0.4307
HDHD2	-0.0797772	0.117158	0.028264	0.130752			NSFL1C	-0.100037	0.0129226	0.1315	0.4307
CXCL16	0.137352	-0.240785	0.02865	0.132109			RB1CC1	0.0398098	-0.0121391	0.1315	0.4307
CD93	0.272491	0.0372643	0.028842	0.132109			RIPOR1	0.163017	0.117832	0.1315	0.4307
RHBDF1	0.10046	-0.0362382	0.028842	0.132109			SCHIP1	-0.0127707	-0.171557	0.1315	0.4307
CTDSP1	0.130593	0.0210041	0.028624	0.132109			ZNF428	0.117316	0.0291944	0.1314	0.4307
KXD1	0.145632	0.0367571	0.028674	0.132109			SH2B1	0.163208	-0.00115332	0.1319	0.4316
LRRC32	0.1044	0.0189367	0.028842	0.132109			RAB10	-0.0321477	-0.188223	0.1322	0.4324
DYNLL1	0.164099	0.0837761	0.028842	0.132109			SIGIRR	-0.0787063	0.128269	0.1324	0.4327
API5	-0.034059	0.049845	0.028842	0.132109			ACO1	-0.282644	-0.160534	0.1335	0.4332
SRRT	-0.0944669	0.00884676	0.028842	0.132109			CAMK2G	-0.125606	0.0342429	0.1335	0.4332
SCAMP2	0.0600083	0.176018	0.028642	0.132109			CBX3	-0.0378771	0.00591832	0.1335	0.4332
KIF21B	-0.137166	-0.0208698	0.028842	0.132109			CEP128	0.100435	0.0190459	0.1335	0.4332
HACD3	-0.027898	0.0919269	0.028842	0.132109			KAT6B	0.0811372	0.024821	0.1328	0.4332
USO1	-5.0292e-05	0.140228	0.028842	0.132109			KPNA2	-0.277227	-0.123157	0.1335	0.4332
FTO	-0.0820997	0.0955826	0.028842	0.132109			MAP3K2	0.157057	0.0823954	0.1335	0.4332
PQBP1	-0.100136	0.0818545	0.028842	0.132109			SDCBP2	0.0964982	-0.294268	0.1326	0.4332
PCCA	-0.273983	-0.0143443	0.028842	0.132109			SUB1	-0.33887	-0.290391	0.1335	0.4332
APOBEC3C	-0.239574	0.0745724	0.028842	0.132109			TAB3	0.0606955	0.0879501	0.1335	0.4332
FCGR1A	0.0170573	-0.131959	0.028932	0.132443			THEMIS2	-0.215098	-0.00584167	0.1335	0.4332
BCL2	-0.428765	-0.209191	0.029061	0.13296			TRIM22	-0.0525984	0.263959	0.1335	0.4332
TCF4	0.11742	-0.0194324	0.029307	0.134008			ZKSCAN2	-0.0761494	0.0609315	0.1335	0.4332
EPN2	0.16905	-0.10193	0.02943	0.134014			SEC23IP	-0.228824	-0.0334517	0.1339	0.4343
PARN	-0.0201818	0.0349549	0.02943	0.134014			ACAP1	0.0144318	0.113059	0.1343	0.4354
YTHDF3	-0.0397711	0.0541203	0.02943	0.134014			HLCS	-0.0577591	0.120389	0.1345	0.4355
USP24	-0.0209996	0.0846433	0.02943	0.134014			NUDCD3	0.0310533	0.218763	0.1345	0.4355
BRAT1	-0.0780859	0.045611	0.02943	0.134014			CDC42SE1	0.210433	-0.0814317	0.1348	0.4358
NDUFB4	-0.0738486	0.0594023	0.02943	0.134014			WWTR1	0.127603	-0.0898268	0.1347	0.4358
GBP5	-0.51929	-0.248955	0.02943	0.134014			ALDH4A1	-0.335597	0.226932	0.1351	0.4359
NEB	-0.333334	0.260631	0.029444	0.134014			ARHGAP17	0.0204276	0.0439848	0.1355	0.4359
NKIRAS2	0.118053	0.00710154	0.02947	0.134053			LCP2	-0.198225	-0.128608	0.1355	0.4359
RMND1	-0.153054	0.0318201	0.029587	0.134505			MTA2	0.00561827	0.0399432	0.1355	0.4359
KLHL36	0.0926329	-0.0764182	0.029748	0.135162			MTMR12	-0.157314	-0.0083118	0.1349	0.4359
UACA	0.199081	-0.0572554	0.030028	0.135497			NCBP1	-0.0166918	0.0336119	0.1355	0.4359
FAM129A	0.150817	-0.0487769	0.030028	0.135497			PAK4	0.157685	0.0787893	0.1355	0.4359
SGCB	0.0954541	-0.0625686	0.030028	0.135497			PDCD4	-0.196241	0.0217707	0.1355	0.4359
DENND4C	0.0673409	-0.0502837	0.030028	0.135497			YIPF1	-0.0224306	0.10475	0.1355	0.4359
MRPS28	-0.0575829	0.0503129	0.030028	0.135497			C2orf68	0.0793394	0.29387	0.1359	0.437
BAG4	-0.0229495	0.0861459	0.030028	0.135497			PARD6G	0.33132	0.0511562	0.1361	0.4372
USP10	-0.0177915	0.0962811	0.030028	0.135497			PLA2G4A	0.0437145	-0.181687	0.1361	0.4372
RFC3	-0.0603197	0.0737455	0.030028	0.135497			SPHK1	-0.48567	0.173979	0.1362	0.4372
FKBP3	-0.0482174	0.0908015	0.030028	0.135497			BPTF	-0.022305	0.0518519	0.1376	0.4374
GRB14	-0.634858	-0.402464	0.030028	0.135497			CCDC82	0.00775685	-0.198629	0.1376	0.4374
PNO1	-0.18212	0.0861704	0.030028	0.135497			CPSF4	0.0198718	0.0864199	0.1376	0.4374
HLA-DQA1	-0.968867	0.000427675	0.030028	0.135497			CUL9	0.056148	-0.0402181	0.1376	0.4374
MAX	-0.0392913	0.0616195	0.030112	0.135797			DTX3L	0.0100309	0.121733	0.1376	0.4374
C1orf122	-0.0567134	0.0800605	0.030129	0.135797			EPB41L5	-0.202484	-0.107505	0.1372	0.4374
ABHD17B	0.173398	-0.0500228	0.030289	0.136443			FOS	0.253114	-0.121267	0.1372	0.4374
LNP	0.00318127	-0.146922	0.030636	0.137613			GPI	0.19515	-0.00063596	0.1376	0.4374
NCKAP1	0.213691	0.0708099	0.030636	0.137613			ISCU	0.26635	0.0782028	0.1376	0.4374
MRPL22	0.0267888	-0.113122	0.030636	0.137613			KMT2A	0.0677224	-0.0301523	0.1376	0.4374
PHKA2	-0.0912733	0.0352979	0.030636	0.137613			RTN1	-0.248591	-0.151713	0.1376	0.4374
DDX21	-0.193858	0.00280886	0.030636	0.137613			SGPP1	0.105561	0.169708	0.1376	0.4374
C1QA	0.145119	-0.159521	0.030752	0.137975			SHB	0.0196963	-0.0666826	0.1376	0.4374
TTF2	-0.0989075	0.105208	0.030752	0.137975			STUB1	-0.00204188	0.173776	0.1376	0.4374
SIPA1L3	0.0742178	-0.0100635	0.030806	0.138141			TMEM179B	-0.0740829	0.00511157	0.1369	0.4374
FAM3C	0.204662	-0.143334	0.031255	0.139677			TMX4	-0.0731084	0.11472	0.1367	0.4374
MNAT1	-0.0555834	0.0337309	0.031225	0.139677			ZNF324B	-0.151273	-0.00305008	0.1376	0.4374
RGS10	-0.0972526	0.064912	0.031255	0.139677			MICAL2	0.200735	-0.0664866	0.138	0.4383
TMX2	-0.0890702	0.107669	0.031255	0.139677			RPS9	-0.156203	-0.0426111	0.1382	0.4389
COX11	-0.106838	0.108895	0.031255	0.139677			STK3	0.0708418	-0.0141954	0.1384	0.4392
TKT	-0.128784	0.0933947	0.031255	0.139677			ATP1A1	0.0832525	-0.0543472	0.1396	0.4395
MPZL2	0.114025	-0.279629	0.031351	0.140028			CTTNBP2NL	0.0258975	-0.0421242	0.1396	0.4395
GDPD3	-0.375211	-1.00795	0.031398	0.140155			CXADR	0.147209	-0.17821	0.1396	0.4395
JUNB	0.0694216	-0.0813164	0.031484	0.140381			DDX24	-0.189167	-0.0573723	0.1397	0.4395
TLR1	0.110318	0.00676994	0.031475	0.140381			DMXL1	-0.017031	0.0936217	0.1396	0.4395
GAS2	-0.644924	0.0148448	0.031671	0.141135			FLAD1	-0.0511409	0.111458	0.1392	0.4395
PGK1	0.246326	-0.0111284	0.031884	0.141369			MINPP1	0.131711	-0.0580207	0.1397	0.4395
CHMP1B	0.0895883	-0.0487007	0.031884	0.141369			NKAP	0.026871	0.139366	0.1396	0.4395
CHMP4B	0.087907	-0.00475259	0.031884	0.141369			NONO	0.022565	0.0819923	0.1396	0.4395
ARHGAP21	0.104965	0.0206011	0.031884	0.141369			OSBPL3	0.0874221	-0.048619	0.1396	0.4395
BTAF1	-0.043273	0.0509737	0.031884	0.141369			PPP1R3E	-0.0987124	0.0153032	0.1396	0.4395
ELP4	-0.0340608	0.139805	0.031884	0.141369			RPL23A	0.511186	0.272706	0.1397	0.4395
ATP5A1	-0.156164	0.0403825	0.031884	0.141369			RRP15	-0.415988	-0.0743528	0.1389	0.4395
DCTPP1	-0.17842	0.0273641	0.031884	0.141369			RYBP	-0.0142486	0.00576526	0.1396	0.4395
DECR2	-0.510395	-0.233674	0.031884	0.141369			TBXA2R	0.129576	-0.117214	0.1395	0.4395
ADAMTSL4	0.213658	-0.0873292	0.032008	0.141836			YWHAG	0.131165	0.00948937	0.1396	0.4395
LRRC17	0.164966	-0.504576	0.032066	0.141995			CD38	-0.531889	-0.396739	0.1405	0.4415
MLH1	-0.0899329	0.0389828	0.03208	0.141995			PTPN4	-0.12469	0.014515	0.1407	0.4417
CHAF1B	-0.188956	-0.0630354	0.032133	0.14215			ZNF391	-0.0892506	-0.326176	0.1406	0.4417
ITGA2B	-0.00339094	-0.336273	0.032357	0.143064			EAF2	-0.341333	-0.159867	0.141	0.4424
MET	-0.0316453	-0.411558	0.032525	0.143241			ANKRD11	0.103161	0.0502789	0.1417	0.4431
EMILIN1	0.224788	-0.0595909	0.032525	0.143241			BANF1	0.211501	0.0483737	0.1417	0.4431
COMMD4	-0.00885332	0.0819296	0.032525	0.143241			EEA1	0.178933	0.0136605	0.1417	0.4431
SMU1	-0.0673138	0.0498157	0.032525	0.143241			GATM	-0.469584	-0.253434	0.1416	0.4431
TRIM33	-0.0944415	0.0500706	0.032525	0.143241			SMG9	0.0721416	-0.0269911	0.1417	0.4431
PHF5A	0.0440439	0.192078	0.032525	0.143241			SZRD1	0.0587973	0.0175708	0.1417	0.4431
BTN3A3	-0.165329	0.160098	0.032525	0.143241			CASP4	-0.163525	-0.00222643	0.142	0.4438
LRRC41	-0.0748212	0.093416	0.032644	0.143685			AMER1	0.137683	-0.000410039	0.1425	0.4451
PFN2	0.0199535	-0.265198	0.033176	0.144896			PLXNA3	0.16286	-0.0392807	0.1431	0.4466
LANCL1	0.126696	-0.0482316	0.033176	0.144896			BCL2L11	-0.104941	0.000295842	0.1437	0.4472
TTC26	0.156925	-0.0160431	0.033116	0.144896			HTATSF1	-0.16521	-0.0646221	0.1438	0.4472
AKAP2	0.0674244	-0.0603641	0.033176	0.144896			RBM23	-0.100969	0.0771187	0.1438	0.4472
COPS5	0.0135077	0.0938783	0.033176	0.144896			SLC9A3R1	-0.126843	-0.0860197	0.1438	0.4472
RPL28	-0.0113469	0.0826079	0.033176	0.144896			TAF15	-0.0439808	-0.0170228	0.1438	0.4472
MIA3	-0.0818279	0.0172385	0.033176	0.144896			TFIP11	-0.0878307	-0.00091015	0.1438	0.4472
NOP16	-0.0681055	0.0484739	0.033176	0.144896			VPS11	-0.0138644	0.091034	0.1437	0.4472
HADHB	-0.0713733	0.0520491	0.033176	0.144896			PYM1	0.109348	0.213459	0.1439	0.4474
MAPK1IP1L	-0.110194	0.0509344	0.033176	0.144896			SPINDOC	0.128342	-0.0238794	0.1442	0.4479
BRPF1	-0.14879	0.0266592	0.032964	0.144896			DPH7	-0.0669172	0.0845829	0.1451	0.4505
ATP5J2	-0.0590215	0.117765	0.033176	0.144896			EPS8	-0.135079	-0.223274	0.1459	0.4505
APBB1IP	-0.146373	0.0549835	0.033176	0.144896			EPS8L3	-0.0133705	-0.146259	0.1459	0.4505
GLUD1	-0.471825	-0.135153	0.033176	0.144896			HSPA12A	0.0756254	-0.244447	0.1456	0.4505
DOK1	0.103122	-0.028747	0.033435	0.145946			KNOP1	-0.216866	-0.0551596	0.1459	0.4505
GZMA	-0.348463	-0.0295956	0.033588	0.146537			LRPAP1	-0.0777876	-0.261718	0.1459	0.4505
DPY19L1	0.0423378	-0.206989	0.033838	0.146731			PPIP5K1	0.121951	0.000292112	0.1459	0.4505
OAT	-0.140933	-0.311168	0.033838	0.146731			TAB1	0.125139	0.0279374	0.1458	0.4505
RAB35	0.15268	0.0395621	0.033838	0.146731			USP5	0.038274	0.066667	0.1459	0.4505
COPS8	0.0112067	0.0880754	0.033838	0.146731			WDR26	0.152108	0.129199	0.1459	0.4505
HNRNPU	-0.0131847	0.0694194	0.033838	0.146731			WDR60	0.105904	-0.154566	0.1458	0.4505
MRPS7	-0.074639	0.0448827	0.033838	0.146731			TMEM44	0.0921345	-0.175331	0.146	0.4506
TSR1	-0.0912542	0.0475024	0.033838	0.146731			HMGCS2	-0.497637	-0.233608	0.1467	0.4522
NOC3L	-0.153248	0.048786	0.033838	0.146731			ZBTB26	0.189394	0.0205803	0.1467	0.4522
IDE	-0.0624981	0.146572	0.033838	0.146731			GPN1	-0.0331322	0.0514729	0.147	0.4528
HLA-F	-0.271786	-0.0143492	0.033838	0.146731			AVL9	-0.34606	-0.0551142	0.1472	0.4531
GOT1	-0.298575	-0.025207	0.033838	0.146731			COPG1	0.0257648	0.158039	0.1473	0.4531
ALG14	-0.174372	0.0586569	0.033974	0.147243			ATF2	-0.0341503	0.0456826	0.1481	0.4534
PRPH	-0.7743	-1.32367	0.034083	0.147632			ATP13A1	0.00139397	0.118358	0.1481	0.4534
TRIM14	-0.124297	0.00428261	0.034135	0.147779			DDX59	-0.103325	-0.0108756	0.1478	0.4534
CRMP1	0.0672796	-0.170233	0.034511	0.148265			MAP4K4	0.111141	-0.0254767	0.1481	0.4534
BASP1	0.0709902	-0.118539	0.034511	0.148265			PRKAG2	-0.166426	-0.0777728	0.1481	0.4534
APP	-0.0287066	-0.177727	0.034511	0.148265			PROSER2	-0.0987386	0.0771243	0.1481	0.4534
FAM126A	0.147335	0.0193402	0.034408	0.148265			PWP1	-0.00388265	0.0629548	0.1481	0.4534
AGO3	0.122656	0.0118477	0.034511	0.148265			SPIRE1	0.154794	-0.0293665	0.1481	0.4534
ARAF	0.0688794	-0.00975303	0.034511	0.148265			USE1	-0.14112	0.122361	0.148	0.4534
XRCC5	0.0283512	0.0779547	0.034511	0.148265			UTP20	-0.110477	0.0180957	0.1478	0.4534
RPL29	0.0613412	0.160645	0.034511	0.148265			CCT6A	0.148889	0.0684253	0.1484	0.4539
PEX1	-0.120099	0.0317225	0.034511	0.148265			SREBF1	-0.133793	0.0495936	0.1485	0.4539
ADPRH	0.00423509	0.157679	0.034511	0.148265			GFI1	-0.188566	0.00387052	0.1487	0.4542
RCSD1	-0.072915	0.121373	0.034511	0.148265			RAD50	-0.0396506	0.108336	0.1487	0.4542
PSMB8	0.0890722	0.30477	0.034511	0.148265			BRMS1L	0.00689789	0.161227	0.1495	0.4561
NOLC1	-0.173761	0.0462179	0.034511	0.148265			CAPN5	0.202578	0.00284334	0.1499	0.4564
ADH6	-1.24998	-0.769841	0.034511	0.148265			CHMP7	-0.0317852	0.184934	0.1501	0.4564
CAAP1	-0.0214732	0.0749008	0.034534	0.148284			CSNK1G3	0.132499	0.0511086	0.1503	0.4564
HOGA1	-0.602106	-0.210592	0.034799	0.149343			FLVCR2	0.0400013	0.152029	0.1499	0.4564
KAT6A	0.149657	-0.0748529	0.034824	0.149368			PAFAH1B2	0.208992	0.115822	0.1502	0.4564
GDE1	0.136783	0.0210402	0.034849	0.149392			PCM1	-0.158624	-0.147641	0.1503	0.4564
PLAUR	0.139981	-0.04412	0.034936	0.149687			PLEKHO1	-0.139135	-0.0352904	0.1503	0.4564
RAB11FIP2	0.218387	-0.120876	0.034974	0.149767			RRM2	-0.340437	0.0495684	0.1504	0.4564
SRI	0.381563	-0.0250377	0.035195	0.1499			SHROOM2	0.102834	0.0483583	0.1503	0.4564
TAGLN2	0.302824	-0.0144128	0.035195	0.1499			SLC38A4	-1.31056	-0.726714	0.1498	0.4564
MTMR2	0.10214	-0.0325562	0.035195	0.1499			PTBP3	0.120019	-0.0160309	0.1506	0.4569
PPFIA1	0.0617222	0.0137168	0.035195	0.1499			EIF4EBP2	-0.0966656	-0.00819407	0.151	0.4577
SRP72	0.0108777	0.100773	0.035195	0.1499			ABCF3	-0.0598659	0.0685143	0.1514	0.4589
MRPL39	-0.061056	0.050071	0.035195	0.1499			UPF3A	-0.086491	0.0767616	0.1517	0.4596
SMAP2	-0.0462694	0.165053	0.035195	0.1499			AMPD3	-0.136552	0.102453	0.1525	0.4598
QIL1	-0.0891934	0.132316	0.035195	0.1499			DKC1	-0.0404937	0.0400901	0.1525	0.4598
15-Sep	0.0194512	0.255003	0.035132	0.1499			EIF4G1	-0.00382117	0.115814	0.1525	0.4598
HDGF	-0.288324	-0.0429025	0.035195	0.1499			FYTTD1	0.0855093	-0.0581827	0.1525	0.4598
RPL37A	-0.0606893	0.154677	0.035295	0.150243			PHRF1	0.01041	0.0767993	0.1525	0.4598
MKLN1	-0.0430185	0.100757	0.035369	0.150321			POLR3G	-0.86983	-0.245921	0.1521	0.4598
NACC1	-0.0401347	0.108507	0.035369	0.150321			SH2D1B	-0.0184833	-0.316874	0.1519	0.4598
SLCO1B1	-1.09841	-0.738652	0.03537	0.150321			TARS	-0.0272576	0.0839379	0.1525	0.4598
LEPRE1	0.15677	-0.0437721	0.035891	0.151881			C7orf25	0.253137	0.111537	0.1527	0.4602
TPST1	0.0609426	-0.110352	0.035891	0.151881			PFN1	0.206882	0.107332	0.1532	0.4616
MAP1S	0.136484	-0.0102584	0.035891	0.151881			ABCC1	-0.064765	-0.29209	0.1541	0.4621
CCDC22	0.0104342	0.0728034	0.035891	0.151881			BNIP3	-0.283343	-0.0756365	0.1547	0.4621
RPS15	0.020872	0.106109	0.035891	0.151881			BTBD7	0.157995	0.0697815	0.1547	0.4621
MIER1	-0.0855194	0.0812996	0.035891	0.151881			GPBP1L1	-0.00835954	0.112561	0.1547	0.4621
SLC4A4	-0.384516	-0.0424285	0.035891	0.151881			GSE1	-0.01547	0.0889377	0.1547	0.4621
A1CF	-0.593865	-0.119116	0.035891	0.151881			GYS1	0.131284	0.00805272	0.1547	0.4621
S100A2	-1.42534	-2.8099	0.036576	0.154048			IRF9	-0.154396	0.0592203	0.1547	0.4621
FAM65A	0.174834	0.0199695	0.036599	0.154048			KIAA1671	0.0061582	0.0920684	0.1547	0.4621
SLC9A1	0.161069	0.0108515	0.036599	0.154048			MAP9	0.141944	-0.154205	0.1548	0.4621
RAB21	0.0738518	-0.0125542	0.036599	0.154048			MORF4L2	-0.355514	-0.111865	0.1535	0.4621
CDK9	-0.0413865	0.0646939	0.036599	0.154048			MTUS1	-0.216376	-0.00107744	0.1547	0.4621
FAM192A	-0.0867082	0.0286476	0.036599	0.154048			NR2C2	0.0598234	-0.0260219	0.1539	0.4621
SOD1	0.00679069	0.12285	0.036599	0.154048			PAK1IP1	-0.238042	-0.117754	0.1541	0.4621
SKIV2L2	-0.0908092	0.0372514	0.036599	0.154048			PPP1CB	0.114184	-0.052246	0.1547	0.4621
WAS	-0.142644	0.040775	0.036599	0.154048			PPP6R3	0.0365491	0.121168	0.1547	0.4621
SRPRB	-0.0408861	0.178498	0.036599	0.154048			UBAP2L	-0.110989	-0.00798328	0.1547	0.4621
NAV1	0.0774459	-0.0267869	0.036686	0.154333			UBE2J1	-0.0734448	0.0845777	0.1547	0.4621
RUNX2	0.211692	-0.0199739	0.036824	0.154834			IFIH1	-0.0413774	0.167893	0.1553	0.4635
ARAP3	0.0638996	-0.069241	0.036874	0.15496			EPHA2	-0.0136809	-0.154866	0.156	0.4653
MAPK8	-0.0107167	0.0766508	0.036896	0.154968			SH3TC1	0.0841125	0.264711	0.1561	0.4653
PRPF39	-0.0197997	0.0738401	0.036931	0.155036			C17orf75	-0.118272	0.0346005	0.1564	0.466
PLA2G2A	-0.367977	-0.885057	0.037162	0.155911			GYG2	-0.262145	0.047844	0.1566	0.4663
PLOD3	0.14579	-0.129627	0.037318	0.155911			ELOA	0.0171192	0.0305154	0.1569	0.4665
AOC3	0.088621	-0.132051	0.037318	0.155911			ETV3	0.168688	0.0966898	0.1569	0.4665
ZC3HAV1L	-0.00779807	-0.147273	0.037318	0.155911			H2AFY	0.000913781	-0.0556261	0.1569	0.4665
MED23	-0.0298864	0.00755938	0.037318	0.155911			MSL3	-0.0145212	0.100616	0.1572	0.467
PSMC5	0.0248375	0.0944529	0.037318	0.155911			ADGRG1	-0.0364598	-0.271435	0.1576	0.4675
ERCC3	-0.0426616	0.0370989	0.037318	0.155911			HSPA14	0.113969	-0.0930383	0.1578	0.4675
WASH2P	0.0352005	0.131158	0.037318	0.155911			PACSIN1	-0.446824	-0.220058	0.1578	0.4675
RECQL5	-0.121011	0.0105462	0.037318	0.155911			PARP9	-0.111343	0.0106581	0.1576	0.4675
MPPE1	-0.133612	0.035108	0.037552	0.156808			RNF115	0.0213199	-0.107714	0.1578	0.4675
LAMB1	-0.0880536	-0.478019	0.038049	0.15763			TNS4	-0.802867	-1.20522	0.1577	0.4675
COL14A1	0.0483155	-0.277811	0.038049	0.15763			CCNK	0.0640191	0.112687	0.1592	0.4676
CDK14	0.13519	-0.169949	0.037999	0.15763			ELMO1	0.0282128	0.0954763	0.1582	0.4676
CD44	0.0668129	-0.195432	0.038049	0.15763			FUT8	0.343543	-0.0404192	0.1592	0.4676
SYDE1	0.158614	-0.0332046	0.037999	0.15763			GABARAPL2	-0.894985	-1.17672	0.1582	0.4676
DPY19L4	0.0147443	-0.107547	0.037867	0.15763			GTF2I	-0.00423566	-0.068303	0.1592	0.4676
ROCK2	0.122549	0.00568368	0.038049	0.15763			HIDE1	-0.184562	0.085328	0.159	0.4676
CELF1	-0.0161559	0.0504707	0.038049	0.15763			IGF2BP3	-0.946594	-0.416757	0.1592	0.4676
RTCB	0.0108783	0.0957219	0.038049	0.15763			KRT18	-0.131167	0.0109726	0.1592	0.4676
EIF3E	0.0206177	0.116863	0.038049	0.15763			NFRKB	-0.00545086	0.0643727	0.1592	0.4676
BAG6	-0.00359796	0.0955292	0.038049	0.15763			OTUD7B	-0.14873	-0.0152656	0.1592	0.4676
HDHD1	-0.0377501	0.072101	0.038049	0.15763			PC	-0.93932	-0.516664	0.159	0.4676
EEF2	0.00860523	0.124968	0.038049	0.15763			PKD2	0.190206	0.0956096	0.1592	0.4676
CD2BP2	-0.0384847	0.0789682	0.038049	0.15763			SCAF11	-0.0570323	0.0176395	0.1592	0.4676
EIF3K	0.0963649	0.233305	0.038049	0.15763			SLIRP	-0.242398	0.0641245	0.159	0.4676
EZH1	-0.00919223	-0.136324	0.038173	0.158061			TKT	-0.0276069	0.0745463	0.1592	0.4676
LIX1L	0.125709	-0.0838584	0.038308	0.158537			WDR43	-0.11387	0.00859127	0.158	0.4676
LEPREL1	-0.155461	0.0960003	0.038491	0.159212			HTRA2	-0.141631	0.0827589	0.1594	0.4679
DPP7	0.142696	-0.245857	0.038792	0.159287			CCNE1	-0.269722	-0.164144	0.1599	0.4683
MYO1D	0.110917	-0.0225851	0.038792	0.159287			CD8A	-0.378885	-0.238492	0.1597	0.4683
TLN1	0.22194	0.113005	0.038792	0.159287			CENPJ	-0.00864188	-0.0491646	0.1598	0.4683
ADAM17	0.0898594	-0.00676099	0.038792	0.159287			FSTL3	0.0179818	-0.135461	0.1597	0.4683
CDC73	-0.0726536	-0.00884456	0.038792	0.159287			GZF1	-0.0586362	0.0401233	0.16	0.4683
COPS4	0.0169364	0.0812105	0.038792	0.159287			POLR1A	-0.310074	-0.122637	0.1602	0.4687
CHD4	-0.0798695	-0.00910815	0.038792	0.159287			PECR	-1.14061	-0.701889	0.1605	0.4693
DHX15	0.0102528	0.0827583	0.038792	0.159287			SPIDR	0.362494	0.0947491	0.1606	0.4693
HMCES	-0.0383973	0.0365062	0.038792	0.159287			CDC37	0.0991152	-0.0786314	0.1607	0.4696
MBD2	-0.0801616	0.0210712	0.038792	0.159287			CTTN	0.0222008	-0.0558565	0.1615	0.4704
MRPS31	-0.103395	0.0172393	0.038792	0.159287			FUBP1	-0.0617839	-0.00580088	0.1615	0.4704
PHB	-0.0653388	0.0844906	0.038792	0.159287			GMIP	0.00885597	0.103538	0.1615	0.4704
SDF2L1	-0.0760017	0.164549	0.038792	0.159287			MAP4	0.0633556	-0.0400347	0.1615	0.4704
PAH	-0.964184	-0.50118	0.038792	0.159287			MATR3	0.0108835	0.0552562	0.1615	0.4704
GAL3ST4	0.178682	-0.0361291	0.039124	0.16051			MCMBP	-0.101268	-0.0106161	0.1615	0.4704
SLC9A9	-0.222754	0.224787	0.03913	0.16051			BTAF1	-0.02656	0.0867515	0.1618	0.471
GTF2E2	-0.0288272	0.0681139	0.039167	0.160578			GIPC1	0.0214836	-0.100963	0.1623	0.472
ITGB1	0.296387	-0.00668668	0.039547	0.161464			PNP	0.326357	0.179425	0.1623	0.472
LDHA	0.187593	-0.0544017	0.039547	0.161464			IMPACT	-0.0583882	0.12441	0.1625	0.4721
SERINC1	0.0604889	-0.0765258	0.039547	0.161464			ATP8B2	0.189931	-0.1641	0.1641	0.4725
SH3D19	0.0620198	-0.0710406	0.039547	0.161464			CCRL2	-0.239255	0.00873391	0.1638	0.4725
MLST8	0.187658	0.0833438	0.039547	0.161464			CNKSR1	0.266711	0.107655	0.1638	0.4725
RPS14	0.00754888	0.110554	0.039547	0.161464			CPPED1	0.236987	0.0431923	0.1641	0.4725
CCT4	-0.0267794	0.114268	0.039547	0.161464			CRK	0.0953246	0.0211553	0.1638	0.4725
PET117	-0.11664	0.112116	0.039511	0.161464			DAAM2	0.125025	0.0297927	0.1635	0.4725
CUL9	0.0644142	-0.08251	0.039902	0.162831			FEZ2	0.124693	0.021624	0.1638	0.4725
AHCYL2	-0.00873888	-0.120034	0.040063	0.163404			IP6K1	0.0269999	0.0712688	0.1638	0.4725
HSP90B2P	-0.41126	-0.11711	0.040114	0.163524			KIAA0754	0.126077	0.0186866	0.1638	0.4725
ZW10	-0.00104468	0.0645411	0.040315	0.163667			LRCH4	-0.0192087	0.0924201	0.1638	0.4725
UPF3B	-0.0188304	0.0508697	0.040315	0.163667			MAGI3	-0.0391846	0.0770091	0.1638	0.4725
TRMT1L	-0.0916622	0.00287611	0.040315	0.163667			MAPK1IP1L	-0.0399409	0.0371758	0.1638	0.4725
RIPK1	-0.0124774	0.0920903	0.040315	0.163667			RASGRP2	-0.117486	0.106889	0.1638	0.4725
RPL32	0.0298889	0.144469	0.040315	0.163667			SATB1	-0.282021	-0.0396204	0.1634	0.4725
C14orf159	-0.032932	0.120882	0.040315	0.163667			SCAMP3	-0.200306	0.0114202	0.1638	0.4725
FGD2	-0.156385	0.0577624	0.040315	0.163667			SUPT16H	-0.206032	-0.041589	0.1638	0.4725
CDKN1B	-0.235279	0.049261	0.040315	0.163667			VANGL1	0.038326	0.133744	0.164	0.4725
ANAPC10	0.102766	-0.00574145	0.040352	0.163734			ZHX2	-0.0806838	0.127024	0.1634	0.4725
RGS3	0.0650967	-0.159268	0.040591	0.16462			CXCL16	0.0424366	-0.0764682	0.1644	0.473
SDCBP2	0.272351	-0.248016	0.041095	0.16581			ARHGEF26	-0.354685	-0.179583	0.1659	0.4755
LNPEP	0.0618371	-0.144012	0.041095	0.16581			CEP131	-0.148244	-0.057561	0.1662	0.4755
ARHGEF17	0.191424	0.0611198	0.041095	0.16581			ELF4	-0.0763751	0.0599426	0.1662	0.4755
HSPA13	-0.000774701	-0.120341	0.041095	0.16581			FLRT3	-0.503143	-0.291751	0.1662	0.4755
SART1	-0.0652105	-0.00395348	0.041095	0.16581			FRMD4A	-0.248914	-0.112501	0.1662	0.4755
CDV3	-0.0856209	0.0445062	0.041095	0.16581			GAS7	-0.0339452	-0.080788	0.1662	0.4755
RBBP6	-0.0729539	0.0595851	0.041095	0.16581			HECTD4	0.13768	0.0750925	0.1657	0.4755
YWHAE	-0.0400076	0.108293	0.041095	0.16581			LYSMD2	0.0593943	0.15512	0.1657	0.4755
PTRHD1	-0.0708617	0.0946872	0.041095	0.16581			OBSL1	0.125188	-0.0869728	0.1663	0.4755
NDUFB8	-0.111922	0.0619278	0.041095	0.16581			RPL15	0.118282	0.147907	0.1662	0.4755
MRPS16	-0.159341	0.0155143	0.041182	0.166078			SAP130	0.0496162	-0.0454828	0.1662	0.4755
TNFRSF6B	-0.246397	-0.613544	0.041244	0.166242			TERF2	-0.0307252	0.00434147	0.1663	0.4755
MFSD1	0.116593	-0.0661842	0.041283	0.166316			VPS8	0.135127	-0.0603321	0.1659	0.4755
PSMG4	-0.066103	0.107579	0.041503	0.167115			ALDH1A2	-0.680497	-0.191983	0.1665	0.4759
RGS18	-0.0802908	0.0504653	0.041548	0.167125			ERC2	-0.0893262	0.0999892	0.1668	0.4763
NSRP1	-0.0800912	0.0692203	0.041569	0.167125			SMARCAL1	0.1585	0.0869768	0.1669	0.4763
KAT2A	-0.0448686	0.112202	0.041567	0.167125			WDR24	-0.0403337	0.219512	0.167	0.4764
NID1	0.0350712	-0.308762	0.041887	0.167467			BCL7A	-0.0190628	0.0418637	0.1677	0.4772
MFI2	0.126031	-0.18917	0.041887	0.167467			DHX30	-0.0598951	0.0681601	0.1679	0.4772
ITGB4	-0.124171	-0.415532	0.041887	0.167467			EIF2S3	0.0190066	0.117179	0.1674	0.4772
MYH10	0.179882	-0.0763179	0.041887	0.167467			EIF3E	-0.0512156	0.0566995	0.1676	0.4772
SULT2B1	-0.125337	-0.328575	0.041887	0.167467			SPAG7	-0.176933	-0.0710516	0.1675	0.4772
SYNPO2	0.0364081	-0.143609	0.041887	0.167467			ZFAND3	-0.276004	-0.157609	0.1679	0.4772
WDR70	-0.0506943	0.0482688	0.041887	0.167467			ZHX1	-0.219615	-0.138221	0.1678	0.4772
GNB1L	-0.0736406	0.0492799	0.041887	0.167467			NCKAP5L	0.118302	0.00781852	0.1686	0.4778
CASP3	0.0142849	0.151344	0.041887	0.167467			NCOA6	0.108619	-0.035856	0.1686	0.4778
PISD	-0.116555	0.021164	0.041887	0.167467			NFKB1	0.150567	0.00868959	0.1686	0.4778
PARP9	-0.0188116	0.221507	0.041887	0.167467			PGAM1	0.112536	-0.0348755	0.1686	0.4778
CA5B	0.0286344	-0.0988614	0.042111	0.168278			TMEM134	0.0847936	0.128039	0.1684	0.4778
VPS37C	0.0538672	-0.0594639	0.042151	0.168349			ZC3H11A	-0.0538985	-0.0100539	0.1685	0.4778
GAN	0.102652	-0.0560735	0.042485	0.169485			CACNB3	0.201661	-0.106331	0.1692	0.4793
ABL1	0.156521	0.0179969	0.04259	0.169485			FYCO1	0.0683933	-0.102094	0.1694	0.4797
PRKCI	0.180352	0.063881	0.042693	0.169485			CDAN1	0.0554362	-0.0555552	0.1697	0.4799
FRMD8	0.123586	0.0324275	0.042693	0.169485			CLEC16A	0.0459089	0.101236	0.171	0.4799
RPL35A	-0.0588394	0.0699821	0.042693	0.169485			DOCK9	0.0242917	-0.0442204	0.171	0.4799
GOLGB1	-0.0476274	0.0975837	0.042693	0.169485			GAREM1	-0.0372587	-0.167971	0.171	0.4799
NSFL1C	-0.0508504	0.106087	0.042693	0.169485			GATA6	-0.023345	0.0469362	0.1702	0.4799
UTP18	-0.137655	0.0323086	0.042693	0.169485			MUS81	-0.208757	-0.056688	0.1701	0.4799
ATP6V1G1	-0.0221343	0.166085	0.042693	0.169485			NEFH	-1.28977	-1.66326	0.1698	0.4799
HSPA9	-0.0486764	0.144036	0.042693	0.169485			PKN1	-0.0185206	0.122878	0.171	0.4799
WARS	-0.259313	0.0775619	0.042693	0.169485			POP5	-0.0373772	0.0782356	0.1709	0.4799
SERPINB1	-0.142637	0.378893	0.042693	0.169485			PPP4R1	-0.0142965	0.155021	0.1701	0.4799
KATNAL1	0.296119	0.0376977	0.042775	0.169727			PRDM1	0.130222	-0.123589	0.1709	0.4799
B3GNT2	0.046421	-0.110812	0.042893	0.170025			RBSN	0.179962	0.0438963	0.171	0.4799
TCEA3	-0.290197	-0.114793	0.042893	0.170025			RNF20	-0.0237916	-0.0463739	0.1702	0.4799
KCTD14	0.0838347	-0.780489	0.043228	0.171183			RPLP1	-0.0917768	-0.0701542	0.1705	0.4799
DPEP1	-0.0387444	-0.516567	0.043511	0.171183			TRMT10C	-0.41435	-0.307644	0.1701	0.4799
MYH14	0.196352	-0.234901	0.043511	0.171183			TRPM2	-0.0560149	0.0748368	0.1702	0.4799
CD207	-1.05071	-1.47715	0.043319	0.171183			ZNF652	-0.173436	-0.00467239	0.171	0.4799
ATP2B4	0.131835	-0.064795	0.043511	0.171183			GNG2	0.164525	0.082593	0.1711	0.4801
GOLM1	0.0829938	-0.108726	0.043511	0.171183			TNFRSF14	-0.14443	0.0655241	0.1712	0.4801
ADAM9	0.0995886	-0.046408	0.043511	0.171183			DCLRE1C	-0.0466254	0.156205	0.1717	0.4812
EMD	0.0702357	-0.036445	0.043511	0.171183			MAT2B	-0.184339	-0.118859	0.1718	0.4812
[truncated: 6,321 more rows]
